# Supplementary material for: Chromatin unwinding state for in situ identification and lineage tracing of circulating tumor cells
Source: Imeta. 2026 Mar 9;5(2):e70119. doi: 10.1002/imt2.70119 (PMC13147939; doi:10.1002/imt2.70119)
Supplement: Supplementary file 2 — Table S1. Single‐cell RNA data of primary tumor and preprocessing parameters used in this study. Table S2. Public scRNA data of 5 types of immune cells from healthy PBMC and preprocessing parameters used in this study. Table S3. Single‐cell RNA data of CTCs and preprocessing parameters for them in this study. Table S4. Public scRNA data of metastasis tumor and preprocessing parameters used in this study. Table S5. New‐sequenced and public scRNA data of cancer patient PBMCs and healthy donor PBMCs, and their preprocessing parameters used in this study. Table S6. Selected chromatin unwinding states (CUSs) of immune and tumor. Table S7. Selected chromatin unwinding states (CUSs) of each cancer types. Table S8. Tumor stage information of public patient PBMC samples selected to use in this study. Table S9. A systematic comparison of panCTC versus existing deep learning techniques for CTC detection. Table S10. A systematic comparison of panCTC versus with current clinical gold‐standard approaches. [file IMT2-5-e70119-s002.xlsx]

## Sheet: S1
Table S1. Single-cell RNA data of primary tumor and preprocessing parameters used in this study.
Cancer type	Database/Cohort	sub ID	seed	min.cells	nFeature_RNA(min)	nFeature_RNA(max)	percent.mt	pK	doublet formation rate	Doublets	Singlets	cancer epithelials	cancer epithelials sum	Passed in panCTC	Sampling_cells		sum	Remarks
Public scRNA data
Ovarian	GSE173682	GSM5276939	2023215	3	200	7000	30	0.17	0.05	243	6264	3921	11611	11817	10000		11817
		GSM5276940	2023215	3	200	7500	20	0.13	0.05	309	6950	2550
		GSM5276941	2023215	3	200	7500	20	0.05	0.05	355	8417	2143
		GSM5276943	2023215	3	200	8000	20	0.16	0.05	259	6428	2997
Endometrium	GSE173682	GSM5276933	2023215	3	200	7500	20	0.03	0.05	202	5063	334	6289	6221	5500		6211
		GSM5276934	2023215	3	200	6000	20	0.26	0.05	270	6826	764
		GSM5276935	2023215	3	200	7500	20	0.005	0.05	219	5147	3534
		GSM5276936	2023215	3	200	6000	15	0.3	0.05	279	7346	1267
		GSM5276937	2023215	3	200	6000	15	0.29	0.05	287	7104	390
Cervical	E-MTAB-11948	Sample1	2023215	3	200	7500	20	0.03	0.05	287	9384	7185	19663	19314	3000		30272
		Sample2	2023215	3	200	7500	20	0.01	0.05	349	7686	1294
		Sample3	2023215	3	200	6000	25	0.3	0.05	302	11678	11184
	GSE168652	GSM5155196	2023215	3	200	6500	25	0.3	0.05	300	11663	11142	11142	10958	3000
PDAC	GSE155698	PDAC_TISSUE_1	2023215	3	200	12000	20	0.17	0.05	47	1193	280	10553	8894	8000		8894
		PDAC_TISSUE_2	2023215	3	200	7500	10	0.02	0.05	64	1635	980
		PDAC_TISSUE_3	2023215	3	200	10000	20	0.06	0.05	69	2010	712
		PDAC_TISSUE_4	2023215	3	200	9000	20	0.01	0.05	77	1848	234
		PDAC_TISSUE_5	2023215	3	200	10000	20	0.08	0.05	57	1327	410
		PDAC_TISSUE_6	2023215	3	200	9000	15	0.26	0.05	77	2014	728
		PDAC_TISSUE_7	2023215	3	200	9000	15	0.29	0.05	295	6811	89
		PDAC_TISSUE_8	2023215	3	200	7500	15	0.29	0.05	171	4046	823
		PDAC_TISSUE_9	2023215	3	200	5000	10	0.3	0.05	100	3750	135
		PDAC_TISSUE_10	2023215	3	200	6000	30	0.29	0.05	44	1232	137
		PDAC_TISSUE_11A	2023215	3	200	3000	30	0.11	0.05	124	3305	1927
		PDAC_TISSUE_11B	2023215	3	200	12000	30	0.29	0.05	61	1818	273
		PDAC_TISSUE_12	2023215	3	200	7500	15	0.13	0.05	55	1403	8
		PDAC_TISSUE_13	2023215	3	200	7500	15	0.02	0.05	157	4663	2437
		PDAC_TISSUE_14	2023215	3	200	6000	10	0.02	0.05	17	623	6
		PDAC_TISSUE_15	2023215	3	200	11000	25	0.28	0.05	120	2842	587
		PDAC_TISSUE_16	2023215	3	200	8000	20	0.25	0.05	15	915	787
Prostate	GSE193337	P1t	2023215	3	200	6000	25	0.02	0.05	58	1903	557	5188	4872	4000		9106
		P2t	2023215	3	200	7000	30	0.3	0.05	162	4398	1193
		P3t	2023215	3	200	10000	30	0.25	0.05	147	3897	2409
		P4t	2023215	3	200	6000	30	0.01	0.05	155	4479	1029
	GSE176031	GSE176031-Tumor	2023215	3	200	7500	25	-	-	-	-	4955	4955	4234	4000
CRC	GSE178318	COL07	2023215	3	200	6000	25	0.005	0.05	591	15668	5902	8321	6936	5000		23247
		COL12	2023215	3	200	6000	25	0.09	0.05	334	10178	97
		COL15	2023215	3	200	6000	25	0.3	0.05	119	3426	601
		COL16	2023215	3	200	6000	25	0.01	0.05	199	5301	1421
		COL17	2023215	3	200	6000	25	0.03	0.05	340	8507	140
		COL18	2023215	3	200	6000	25	0.3	0.05	354	8150	160
	GSE132465	-	-	-	-	-	-	-	-	-	-	17469	17469	16311	5000			All have meta data
NPC	GSE162025	NPC_SC_1802_Tumor	2023215	3	200	6000	10	0.3	0.05	348	9149	338	1783	1686	1686		9859
		NPC_SC_1805_Tumor	2023215	3	200	4000	10	0.22	0.05	251	7125	71
		NPC_SC_1806_Tumor	2023215	3	200	4000	10	0.2	0.05	302	9390	9
		NPC_SC_1807_Tumor	2023215	3	200	4000	10	0.04	0.05	332	9313	22
		NPC_SC_1808_Tumor	2023215	3	200	4000	10	0.25	0.05	337	9785	11
		NPC_SC_1810_Tumor	2023215	3	200	4000	5	0.09	0.05	254	7798	13
		NPC_SC_1811_Tumor	2023215	3	200	4000	10	0.08	0.05	205	5569	28
		NPC_SC_1813_Tumor	2023215	3	200	6000	10	0.23	0.05	231	6081	237
		NPC_SC_1815_Tumor	2023215	3	200	6000	10	0.29	0.05	262	7178	82
		NPC_SC_1816_Tumor	2023215	3	200	6000	15	0.28	0.05	279	7070	972
	GSE150825	GSE150825	2023215	3	200	7500	25	-	-	-	-	72475	657	595	595
	GSE150430	GSE150430	-	-	-	-	-	-	-	-	-	47866	7581	7578	6500
BC	GSE176078	ER+	-	-	-	-	-	-	-	-	-	11878	24489	23316	10000		23316	All have meta data
		HER2+	-	-	-	-	-	-	-	-	-	1775
		TNBC	-	-	-	-	-	-	-	-	-	10836
HCC	GSE149614	-	-	-	-	-	-	-	-	-	-	15135	15135	14786	10000		14786	All have meta data
NSCLC	GSE127465	-	-	-	-	-	-	-	-	-	-	4143	4143	2631	2631		28223	All have meta data
	GSE148071	GSM4453576_P1-P42	2023215	-	-	-	-	-	-	-	-	89819	28553	25592	7500			QC has been done
Melanoma	GSM3946506	-	-	-	-	-	-	-	-	-	-	4323	4323	4320	4320		24198	All have meta data
	GSE215120	SKCM_M1_AcralPre_1	2023215	3	200	8000	10	0.3	0.05	65	2388	melanoma cells, 63394	20000	19878	5700			sampled 20000 cells
		SKCM_M1_CutaneousLymphM_1	2023215	3	200	9000	30	0.3	0.05	309	9759
		SKCM_M1_CutaneousPre_1	2023215	3	200	3000	10	0.05	0.05	196	4858
		SKCM_M2_AcralPre_1	2023215	3	200	7500	15	0.29	0.05	237	6552
		SKCM_M2_CutaneousPre_1	2023215	3	200	10000	15	0.005	0.05	224	7459
		SKCM_M3_AcralPre_1	2023215	3	200	9000	30	0.1	0.05	437	12555
		SKCM_M3_CutaneousPre_1	2023215	3	200	8000	15	0.01	0.05	425	10728
		SKCM_M4_AcralPre_1	2023215	3	200	8000	15	0.14	0.05	385	12012
		SKCM_M5_AcralPre_1	2023215	3	200	8000	20	0.28	0.05	363	10226
		SKCM_M6_AcralPre_1	2023215	3	200	7000	25	0.29	0.05	265	11246
GC	OMIX001073	-	-	-	-	-	-	-	-	-	-	10138	10138	8855	8000		8855	All have meta data
														Data splitting
														Training and validation set			90%*patient samples
														Independent test set			10%*patient samples
New-sequenced scRNA data
Cervical	This Study (new-sequenced, 10X)	PreT1	2023217	3	200	200	6000	10	0.05	0.18	299	9715	8733	8326	1000		19383
		PreT2	2023217	3	200	200	7500	10	0.05	0.3	335	8324	1933	1880	1000
		PreT3	2023217	3	200	200	6000	10	0.05	0.001	523	13843	6432	6246	1000
		T2Dur3	2023217	3	200	200	7000	10	0.05	0.23	498	11782	789	683	683
		T3Dur3	2023217	3	200	200	4000	10	0.05	0.005	261	6259	767	753	753
		Tumorhn115	2023217	3	200	200	6000	10	0.05	0.28	435	10028	1509	1495	1000
CRC_primary	This Study (new-sequenced, Smart-seq)												17	16			16
BC_primary	This Study (new-sequenced, Smart-seq)												7	7			7
														Independent test set			all new-sequenced samples
Notes:	Columns including 'min.cells', 'nFeature_RNA(min)', 'nFeature_RNA(max)', and 'percent.mt' are parameters used for quality control using Seurat package.
	Columns including 'pK' and 'doublet formation rate' are parameters used for doublets finding using DoubletFinder package.
	Columns including 'Doublets' and 'Singlets' are results after performing DoubletFinder, and are used in subsequent analyses.
	Columns including 'cancer epithelials' and 'cancer epithelials sum' are malignant cancer cells selected from scRNA data by cancer gene markers according to original references.
	Column 'Pass in panCTC' represents the final cell numbers after performing Count2CUS function of panCTC.
	In Model 1 of panCTC, all public cancer cells are used to bulid model in which training and validation data are separated.
	In Model 2 of panCTC, all public cancer cells and new-sequenced cervical cancer cells are used to bulid model in which training and validation data are separated.

## Sheet: S2
Table S2. Public scRNA data of 5 types of immune cells from healthy PBMC and preprocessing parameters used in this study.
Database/Cohort	sub ID	seed	min.cells	min.features	nFeature_RNA(min)	nFeature_RNA(max)	percent.mt	pK	doublet formation rate	Doublets	Singlets	Total	Celltype	immune Number	Select Number	Passed in panCTC	Remarks
GSE199994	HD1	2023215	3	200	200	4500	15	0.26	0.05	283	7076	17994	T	10806	10806	10707	Training and validation set
	HD2	2023215	3	200	200	4500	10	0.005	0.05	421	10918		NK	2174	2174	2168
													Mono	4219	4219	4205
													B	714	714	711
													DC	81	81	81
GSE155698	Healthy_PBMC_1	2023215	3	200	200	4000	15	0.27	0.05	138	3412	14678	T	8389	8389	7673	Training and validation set
	Healthy_PBMC_2	2023215	3	200	200	4500	15	0.04	0.05	95	2362		NK	1168	1168	1161
	Healthy_PBMC_3	2023215	3	200	200	4000	15	0.005	0.05	219	5978		Mono	1098	1098	688
	Healthy_PBMC_4	2023215	3	200	200	4000	15	0.08	0.05	111	2926		B	366	366	313
													DC	723	723	330
pbmc_10k	pbmc_10k	2023215	3	200	200	5000	20	0.3	0.05	417	10573	10573	T	4257	4257	4169	Training and validation set
													NK	936	936	930
													Mono	3578	3578	3555
													B	1595	1595	1539
													DC	23	23	23
pbmc_68k	pbmc_68k	2023215	3	200	200	1500	5	-	-	-	68162	68162	T	54378	20000	7329	Training and validation set
													NK	4590	4590	1570
													Mono	4628	4628	1941
													B	3859	3859	1150
													DC	412	412	126
Multimodal	Multimodal	-	-	-	-	-	-	-	-	-	-	151533	T	66470	46470	46202	Training and validation set
															20000	19895	Independent test set
													NK	18664	10664	10629	Training and validation set
															8000	7974	Independent test set
													Mono	49010	29010	29001	Training and validation set
															20000	19994	Independent test set
													B	13800	10000	9908	Training and validation set
															3800	3756	Independent test set
														3589	3000	3000	Training and validation set
													DC		589	589	Independent test set
															Total	201317
															For Independent test	52208
															For Model Total	149109
															Training & Validating	90%*149109
															Test	10%*149109
Notes:	Columns including 'min.cells', 'nFeature_RNA(min)', 'nFeature_RNA(max)', and 'percent.mt' are parameters used for quality control using Seurat package.
	Columns including 'pK' and 'doublet formation rate' are parameters used for doublets finding using DoubletFinder package.
	Columns including 'Doublets' and 'Singlets' are results after performing DoubletFinder, and are used in subsequent analyses.
	Columns including 'Immune Number' and 'Selected Number' are numbers (or randomly sampled for T cells in pbmc_68K) of healthy immune cell types used in thisstudy annotated by gene markers according to previous study.
	Column 'Passed in panCTC' represents the final cell numbers after performing Count2CUS function of panCTC.
	The immune cells are divided to two parts. One part is used for construct independent data of pseudo-PBMCs. The other part is used to bulid model in which training and validation data are separated.

## Sheet: S3
Table S3. Single-cell RNA data of CTCs and preprocessing parameters for them in this study.
Database	Cancer type	Number of Samples	Total number of CTCs		Number of CTCs used in this study		Remarks	Reference
			Single-cell CTC	CTC cluster	Single-cell CTC	CTC cluster
GSE75367	BC	74	74	--	61	--	13 candidate CTCs expressed high PTPRC deemed potential White Blood Cells were removed: GSM1953966, GSM1953970, GSM1953971, GSM2188679, GSM2188685, GSM2188686, GSM2188688, GSM2188689, GSM2188692, GSM2188697, GSM2188698, GSM2188703, GSM2188711.	Jordan et al. 2016
GSE144494	BC	135	107	28	107	28	All are used in this study. All CTCs or CTC clusters were patient derived (The first cohort, Fig.4A, fig. S9 in original reference).	Ebright et al. 2020
GSE144495	BC	195	109	No description	109	No description	There was no information for CTC clusters in the data although the original reference had mentioned “Single CTCs or CTC clusters” (The second cohort, fig. S11 in original reference). Thus, 109 single CTCs or CTC clusters were used together.	Ebright et al. 2020
							54 samples that had fewer than 100,000 uniquely mapped reads were removed: GSM4289460, GSM4289461, GSM4289464, GSM4289466, GSM4289467, GSM4289468, GSM4289470, GSM4289471, GSM4289474, GSM4289476, GSM4289479, GSM4289492, GSM4289493, GSM4289495, GSM4289496, GSM4289497, GSM4289498, GSM4289499, GSM4289501, GSM4289502, GSM4289503, GSM4289506, GSM4289517, GSM4289518, GSM4289520, GSM4289528, GSM4289531, …
							And 32 samples that expressed high PTPRC were removed: GSM4289458, GSM4289459, GSM4289477, GSM4289487, GSM4289491, GSM4289500, GSM4289507, GSM4289509, GSM4289510, GSM4289513, GSM4289514, GSM4289529, GSM4289534, GSM4289560, GSM4289574, GSM4289578, GSM4289582, GSM4289593, GSM4289604, GSM4289606, GSM4289608, GSM4289609, GSM4289616, GSM4289618, GSM4289628, GSM4289630, GSM4289637, GSM4289644, GSM42896…
GSE86978	BC	77	55	22	55	22	All are used in this study. All CTCs or CTC clusters were primarily derived from different metastatic sites.	Aceto et al. 2018
GSE51827	BC	29	15	14	15	14	All are used in this study. All CTCs or CTC clusters were isolated from breast cancer patients.	Aceto et al. 2014
GSE55807	BC	6	6	--	6	--	All are used in this study. All CTCs were from metastatic estrogen receptor positive breast cancer patients.	Yu et al. 2014
GSE157740	Melanoma	21	13	--	13	--	13 single CTCs were biological replicated from five patient-derived CTC cultures from four patients with metastatic melanoma: GSM4774297-GSM4774309.	Hong et al. 2021
							6 independent metastatic lesions from other patients (GSM4774310-GSM4774315) and 2 primary melanoma cell line were removed (GSM4774316, GSM4774317).
GSE157743	Melanoma	102	96	--	76	--	76 individual CTCs that were freshly isolated from 22 melanoma patients and validated them to be melanoma cells by their expression of melanoma lineage markers: GSM4774371- GSM4774446.	Hong et al. 2021
					20	--	20 single CTCs were incubated in culture medium for 4-8 weeks, a condition in which only viable CTCs persist, but before they initiate in vitro proliferation: GSM4774351- GSM4774370.
							The 6 samples of leukocytes were removed.
GSE74639	NSCLC	16	10	--	10	--	10 single CTCs were NSCLC human xenograft-derived in mouse models: GSM1924814-GSM1824823.	Zheng et al. 2017
							6 primary tumor cells were removed: GSM1924824-GSM1824829.
GSE67980	PC	169	122	--	77	--	Only 77 intact CTCs isolated from patients were used in this study according to the original reference (Fig. 1A): Pr10.2.2, Pr11.1.1, Pr11.2.2, Pr11.3.1, Pr11.3.2, Pr11.3.3, Pr11.4.1, Pr11.4.2, Pr11.4.3, Pr11.4.4, Pr11.4.5, Pr11.4.6, Pr14.1.1, Pr14.2.1, Pr14.2.2, Pr14.2.3, Pr14.2.4, Pr14.2.5, Pr14.2.6, Pr14.3.1, Pr14.3.4, Pr14.3.5, Pr14.3.6, Pr15.1.1, Pr17.1.1, Pr17.1.2, Pr17.2.1, Pr17.2.2, Pr18.…	Miyamoto et al. 2015
							45 CTC samples that were not analyzed in the original reference were removed.
CNP0000095	HCC	113	113	--	113	--	All are used in this study. All single CTCs were patient derived.	Sun et al. 2021
This study (new-sequenced)	CRC	--	--	--	16	--	All single CTCs were patient derived and sequenced by Smart-seq.	This study
This study (new-sequenced)	BC	--	--	--	7	--	All single CTCs were patient derived and sequenced by Smart-seq.	This study

## Sheet: S4
Table S4. Public scRNA data of metastasis tumor and preprocessing parameters used in this study.
Data Source	Cancer Type	Database/Cohort	sub ID	seed	min.cells	nFeature_RNA(min)	nFeature_RNA(max)	percent.mt	doublet formation rate	pK	Doublets	Singlets	Cancer cells	Pass in panCTC	Remarks
Public metastasis cancer cells	Melanoma_Liver_metastasis_tumor	GSE176029	WL02	2023217	3	200	7500	25	0.05	0.005	81	1895	2457	2454
	Melanoma_Liver_metastasis_tumor		WL03	2023217	3	200	6000	25	0.05	0.26	301	8039
	GC_metastasis_tumor	GSE163558	GSM5004184_LN1	2023217	3	200	4000	25	0.05	0.13	140	3817	922	598
	GC_metastasis_tumor		GSM5004185_LN2	2023217	3	200	4000	15	0.05	0.3	283	7021
	GC_metastasis_tumor		GSM5004186_O1	2023217	3	200	9000	30	0.05	0.25	82	2051
	GC_metastasis_tumor		GSM5004187_P1	2023217	3	200	7000	20	0.05	0.28	164	4146
	GC_metastasis_tumor		GSM5004188_Li1	2023217	3	200	5000	15	0.05	0.04	41	1234
	GC_metastasis_tumor		GSM5004189_Li2	2023217	3	200	3000	20	0.05	0.3	320	9893
	OVC_metastastis_tumor	GSE147082	PT-3232	2023217	3	200	5000	20	0.05	0.03	19	1052	2939	2369
	OVC_metastastis_tumor		PT-5150	2023217	3	200	3000	20	0.05	0.07	45	1072
	OVC_metastastis_tumor		PT-6885	2023217	3	200	3000	20	0.05	0.11	35	956
	OVC_metastastis_tumor		PT-4806	2023217	3	200	3500	20	0.05	0.15	31	994
	OVC_metastastis_tumor		PT-3401	2023217	3	200	5000	20	0.05	0.25	136	3193
	OVC_metastastis_tumor		PT-2834	2023217	3	200	3500	20	0.05	0.28	46	1797
Notes:	Columns including 'min.cells', 'nFeature_RNA(min)', 'nFeature_RNA(max)', and 'percent.mt' are parameters used for quality control using Seurat package.
	Columns including 'pK' and 'doublet formation rate' are parameters used for doublets finding using DoubletFinder package.
	Columns including 'Doublets' and 'Singlets' are results after performing DoubletFinder, and are used in subsequent analyses.
	Columns 'Cancer cells' are malignant cancer cells selected from scRNA data by cancer gene markers according to original references.
	Column 'Pass in panCTC' represents the final cell numbers after performing Count2CUS function of panCTC.

## Sheet: S5
Table S5. New-sequenced and public scRNA data of cancer patient PBMCs and healthy donor PBMCs, and their preprocessing parameters used in this study.
Data Source	Cancer Type	Database/Cohort	sub ID	seed	min.cells	nFeature_RNA(min)	nFeature_RNA(max)	percent.mt	doublet formation rate	pK	Doublets	Singlets	Pass in panCTC	Remarks
New-sequenced data in this study tumor-match	Cervix_blood	This study	PreP1	2023217	3	200	4000	10	0.05	0.09	359	9080	8504
	Cervix_blood		PreP2	2023217	3	200	4000	10	0.05	0.005	408	10968	10733
	Cervix_blood		PBMChn115	2023217	3	200	4000	10	0.05	0.005	139	3218	2821
	Cervix_blood		PreP3	2023217	3	200	5000	10	0.05	0.005	473	11430	10644
	Cervix_blood		P2Dur2	2023217	3	200	5000	10	0.25	0.005	189	4720	4165
	Cervix_blood		P3Dur3	2023217	3	200	6000	10	0.05	0.3	288	9712	9373
tumor-match	PDAC_PBMC	GSE155698	PDAC_PBMC_1	2023217	3	200	4000	20	0.05	0.01	96	2247	1571
	PDAC_PBMC		PDAC_PBMC_2	2023217	3	200	4000	15	0.05	0.03	119	3121	1948
	PDAC_PBMC		PDAC_PBMC_3	2023217	3	200	4500	15	0.05	0.29	132	3183	2047
	PDAC_PBMC		PDAC_PBMC_4	2023217	3	200	5000	15	0.05	0.09	169	5204	2865
	PDAC_PBMC		PDAC_PBMC_5	2023217	3	200	4000	10	0.05	0.005	167	4393	2540
	PDAC_PBMC		PDAC_PBMC_6	2023217	3	200	4000	10	0.05	0.25	126	2894	1802
	PDAC_PBMC		PDAC_PBMC_7	2023217	3	200	5000	15	0.05	0.16	170	4250	3525
	PDAC_PBMC		PDAC_PBMC_8	2023217	3	200	4000	15	0.05	0.02	128	5243	3999
	PDAC_PBMC		PDAC_PBMC_9	2023217	3	200	4000	15	0.05	0.24	120	3432	2981
	PDAC_PBMC		PDAC_PBMC_10A	2023217	3	200	4000	15	0.05	0.28	192	5099	3007
	PDAC_PBMC		PDAC_PBMC_10B	2023217	3	200	5000	20	0.05	0.11	21	647	596
	PDAC_PBMC		PDAC_PBMC_11	2023217	3	200	5000	15	0.05	0.02	80	1923	1162
	PDAC_PBMC		PDAC_PBMC_12	2023217	3	200	5000	10	0.05	0.1	83	2591	2440
	PDAC_PBMC		PDAC_PBMC_13	2023217	3	200	5000	20	0.05	0.06	37	1002	949
	PDAC_PBMC		PDAC_PBMC_14	2023217	3	200	4000	20	0.05	0.3	304	6954	1856
	PDAC_PBMC		PDAC_PBMC_15	2023217	3	200	3000	15	0.05	0.25	99	3329	3186
	PDAC_PBMC		PDAC_PBMC_16	2023217	3	200	2500	10	0.05	0.005	163	3993	2967
	CRC_PBMC	GSE178318	COL12	2023217	3	200	6000	25	0.05	0.3	431	11966	7590
	CRC_PBMC		COL17	2023217	3	200	6000	25	0.05	0.29	230	6462	4869
	CRC_PBMC		COL18	2023217	3	200	6000	25	0.05	0.005	293	7552	6089
	NSCLC_PBMC	GSE127465	p1b1	-	-	-	-	-	-	-	-	1961	799	Have meta data
	NSCLC_PBMC		p1b2	-	-	-	-	-	-	-	-	2537	1017
	NSCLC_PBMC		p1b3	-	-	-	-	-	-	-	-	2628	1004
	NSCLC_PBMC		p2b1	-	-	-	-	-	-	-	-	4674	971
	NSCLC_PBMC		p3b1	-	-	-	-	-	-	-	-	1066	272
	NSCLC_PBMC		p4b1	-	-	-	-	-	-	-	-	447	97
	NSCLC_PBMC		p6b1	-	-	-	-	-	-	-	-	338	115
	NSCLC_PBMC		p7b1	-	-	-	-	-	-	-	-	760	227
	GC_PBMC	OMIX001073	GC06	-	-	-	-	-	-	-	-	1457	1341	Have meta data
	GC_PBMC		GC08	-	-	-	-	-	-	-	-	7252	6951
	GC_PBMC		GC10	-	-	-	-	-	-	-	-	7267	6183
	NPC_PBMC	GSE162025	SC_1802	2023217	3	200	5000	15	0.05	0.03	374	10385	10271
	NPC_PBMC		SC_1805	2023217	3	200	5000	15	0.05	0.08	394	9477	9330
	NPC_PBMC		SC_1806	2023217	3	200	4000	15	0.05	0.11	319	8078	6676
	NPC_PBMC		SC_1807	2023217	3	200	4000	15	0.05	0.19	362	9446	9198
	NPC_PBMC		SC_1808	2023217	3	200	5000	15	0.05	0.22	389	9151	8936
	NPC_PBMC		SC_1810	2023217	3	200	4000	15	0.05	0.3	374	8912	7249
	NPC_PBMC		SC_1811	2023217	3	200	4000	15	0.05	0.06	375	9141	8105
	NPC_PBMC		SC_1813	2023217	3	200	4000	15	0.05	0.28	381	9208	7894
	NPC_PBMC		SC_1815	2023217	3	200	4000	15	0.05	0.3	321	7897	7799
	NPC_PBMC		SC_1816	2023217	3	200	5000	15	0.05	0.005	326	8474	8361
tumor-unmatch	Melanoma_PBMC	GSE189125	YUCARD	-	-	-	-	-	-	-	-	4504	469	Have meta data
	Melanoma_PBMC		YUENZO	-	-	-	-	-	-	-	-	890	130
	Melanoma_PBMC		YUFUB	-	-	-	-	-	-	-	-	2989	444
	Melanoma_PBMC		YUFURL	-	-	-	-	-	-	-	-	1037	913
	Melanoma_PBMC		YUGRUS	-	-	-	-	-	-	-	-	1713	233
	Melanoma_PBMC		YUHERN	-	-	-	-	-	-	-	-	205	182
	Melanoma_PBMC		YUKEND	-	-	-	-	-	-	-	-	2104	69
	Melanoma_PBMC		YUPIXEL	-	-	-	-	-	-	-	-	3169	279
	Melanoma_PBMC		YUROD	-	-	-	-	-	-	-	-	2103	2020
	Melanoma_PBMC		YUTAUR	-	-	-	-	-	-	-	-	3938	331
	Melanoma_PBMC		YUTHEA	-	-	-	-	-	-	-	-	796	24
	Melanoma_PBMC		YUTORY	-	-	-	-	-	-	-	-	403	341
	Melanoma_PBMC		YUVARDO	-	-	-	-	-	-	-	-	956	354
	Melanoma_PBMC		YUALOE	-	-	-	-	-	-	-	-	1059	403
	Melanoma_PBMC		YUHONEY	-	-	-	-	-	-	-	-	1353	981
	Melanoma_PBMC		YUNANCY	-	-	-	-	-	-	-	-	2994	2188
	Ovarian_PBMC	GSE213243	GSM6576369	2023217	3	200	5000	20	0.05	0.16	427	10255	9564
	HCC_PBMC	GSE107747	GSM2877959	2023217	3	200	2500	10	0.05	0.05	110	6779	5047
			GSM2877960	2023217	3	200	2500	10	0.05	0.3	77	2842	1851
	BC_PBMC	GSE174463	GSM5311807_LinNeg	2023217	3	200	4000	15	0.05	0.02	14	681	405
	BC_PBMC		GSM5311808_LinPosi	2023217	3	200	4000	15	0.05	0.07	66	1623	1445
	BC_PBMC		GSM5311809_LinNeg	2023217	3	200	2000	15	0.05	0.18	31	901	106
	BC_PBMC		GSM5311810_LinPosi	2023217	3	200	4000	15	0.05	0.05	34	898	674
	BC_PBMC		GSM5311811_LinNeg	2023217	3	200	2000	15	0.05	0.11	25	775	121
	BC_PBMC		GSM5311812_LinPosi	2023217	3	200	4000	15	0.05	0.3	131	3087	2619
Healthy donor	Including PBMCs of healthy donors that were compared with patients of Covid-19 and other diseases, but not patients of cancer	CNP0001102	HD_Ctrl2	-	-	-	-	-	-	-	-	4749		Have meta data
			HD_Ctrl3	-	-	-	-	-	-	-	-	4595
		GSE149689	HD1	-	-	-	-	-	-	-	-	6246
			HD2	-	-	-	-	-	-	-	-	6156
			HD3	-	-	-	-	-	-	-	-	6574
			HD4	-	-	-	-	-	-	-	-	5542
		GSE150728	HD_HIP002	2023217	3	200	3000	20	0.05	0.23	166	4833
			HD_HIP015	2023217	3	200	3000	20	0.05	0.005	131	3198
			HD_HIP023	2023217	3	200	3000	20	0.05	0.005	153	4811
			HD_HIP043	2023217	3	200	3000	20	0.05	0.3	247	8148
			HD_HIP044	2023217	3	200	3000	20	0.05	0.3	281	8286
			HD_HIP045	2023217	3	200	3000	20	0.05	0.28	301	8306
		GSE168732	H1	2023217	3	200	3000	10	0.05	0.27	198	5372
			H2	2023217	3	200	3000	10	0.05	0.06	195	4793
			H3	2023217	3	200	3000	10	0.05	0.24	204	5154
Notes:	'Tumor-match' represents that the PBMC sample has paired primary tumor sample in the dataset.
	'Tumor-unmatch' represents that the PBMC sample has no paired primary tumor samples in the dataset.
	Columns including 'min.cells', 'nFeature_RNA(min)', 'nFeature_RNA(max)', and 'percent.mt' are parameters used for quality control using Seurat package.
	Columns including 'pK' and 'doublet formation rate' are parameters used for doublets finding using DoubletFinder package.
	Columns including 'Doublets' and 'Singlets' are results after performing DoubletFinder, and are used in subsequent analyses.
	Column 'Pass in panCTC' represents the final cell numbers after performing Count2CUS function of panCTC.

## Sheet: S6
Table S6. Selected chromatin unwinding states (CUSs) of immune and tumor
Order	CUS index	Positional encoding	genes	Cell type	CUS type
1	27	0	NPPB, KIAA2013, PLOD1, MFN2, MIIP, MIR6729, RN7SL649P, TNFRSF8, MIR7846, TNFRSF1B	Immune	0
2	32	0	RP11-344F13.1, RP4-704D23.1, KAZN, TMEM51-AS1, C1orf195, TMEM51, FHAD1, RP3-467K16.7, RP3-467K16.2, RP3-467K16.4	Immune	0
3	51	0	SRSF10, RP11-293P20.2, MYOM3, IL22RA1, IFNLR1, RP11-10N16.2, RP11-10N16.3, GRHL3, STPG1, NIPAL3	Immune	0
4	52	0	RCAN3, RP4-594I10.3, NCMAP, SRRM1, CLIC4, MIR6731, RUNX3, RP11-84D1.1, RP11-84D1.2, MIR4425	Immune	0
5	53	0	RP4-799D16.1, RP4-706G24.1, SYF2, RP3-465N24.6, RSRP1, RHD, TMEM50A, RHCE, TMEM57, LDLRAP1	Immune	0
6	54	0	RP11-70P17.1, RP1-187B23.1, MAN1C1, SEPN1, RP1-317E23.6, RP1-317E23.3, MTFR1L, AUNIP, RP1-125I3.2, PAQR7	Immune	0
7	55	0	STMN1, MIR3917, PAFAH2, EXTL1, SLC30A2, TRIM63, PDIK1L, FAM110D, RP11-96L14.8, ZNF593	Immune	0
8	56	0	RP11-96L14.7, CNKSR1, CATSPER4, CEP85, SH3BGRL3, UBXN11, CD52, CRYBG2, ZNF683, LIN28A	Immune	0
9	64	0	YTHDF2, OPRD1, RP1-212P9.3, EPB41, TMEM200B, RP11-242O24.3, SRSF4, MECR, PTPRU, RP3-437I16.1	Immune	0
10	65	0	RP4-656G21.1, RP11-111I12.1, RP5-893G23.1, MATN1, MIR4420, LAPTM5, RP5-1125N11.1, RP5-1125N11.2, RN7SKP91, RP1-65J11.5	Immune	0
11	84	0	RP1-39G22.7, ZMPSTE24, COL9A2, SMAP2, ZFP69B, ZFP69, RP11-656D10.3, EXO5, RP11-656D10.5, RP11-656D10.6	Immune	0
12	89	1	FAM183A, MIR6733, RNA5SP46, CFAP57, EBNA1BP2, TMEM125, C1orf210, TIE1, MPL, RP1-92O14.3	Tumor	1
13	90	1	CDC20, MIR6734, ELOVL1, MED8, RP1-92O14.6, SZT2, MIR6735, HYI, PTPRF, KDM4A	Tumor	1
14	91	1	RP11-184I16.4, ST3GAL3, MIR6079, ARTN, RP11-7O11.3, IPO13, DPH2, ATP6V0B, B4GALT2, CCDC24	Tumor	1
15	94	1	BTBD19, PTCH2, EIF2B3, RNA5SP47, HECTD3, UROD, ZSWIM5, LINC01144, HPDL, MUTYH	Tumor	1
16	95	1	TOE1, TESK2, CCDC163P, MMACHC, PRDX1, AKR1A1, NASP, CCDC17, GPBP1L1, TMEM69	Tumor	1
17	96	1	IPP, MAST2, RP4-533D7.4, PIK3R3, RP4-533D7.5, RP11-322N21.2, TSPAN1, POMGNT1, LURAP1, RAD54L	Tumor	1
18	97	1	LRRC41, UQCRH, NSUN4, FAAH, DMBX1, RP11-49P4.7, KNCN, MKNK1-AS1, MKNK1, MOB3C	Tumor	1
19	112	1	DAB1, RP11-393I23.4, OMA1, RN7SL713P, TACSTD2, MYSM1, JUN, RP11-63G10.3, RP4-794H19.1, RP11-145M4.2	Tumor	1
20	113	1	RP4-794H19.4, RP11-467C18.1, FGGY, MIR4711, RP4-782L23.2, HOOK1, CYP2J2, RN7SL475P, C1orf87, RP11-776H12.1	Tumor	1
21	135	0	RP4-620F22.2, GBP5, GBP6, LRRC8B, RP5-1007M22.2, LRRC8C, RP5-943J3.2, LRRC8D, RP11-302M6.5, RN7SKP272	Immune	0
22	136	0	ZNF326, RP5-827O9.1, SNORD3G, BARHL2, RP4-665J23.1, RP4-665J23.2, RP4-665J23.4, ZNF644, HFM1, CDC7	Immune	0
23	137	0	TGFBR3, RN7SL653P, BRDT, EPHX4, SETSIP, BTBD8, RP4-621B10.8, C1orf146, GLMN, RPAP2	Immune	0
24	147	0	RNPC3, AMY2B, AMY2A, AMY1A, AMY1B, AMY1C, RP11-251P6.1, RP5-947P14.1, PRMT6, NTNG1	Immune	0
25	148	0	VAV3, MIR7852, RP11-356N1.2, SLC25A24, RP11-483I13.5, NBPF4, RP11-483I13.2, RP11-131J3.1, NBPF6, FAM102B	Immune	0
26	155	0	KCNA2, RP11-284N8.3, KCNA3, CD53, RP11-96K19.2, LRIF1, RP11-96K19.5, RNA5SP54, DRAM2, CEPT1	Immune	0
27	156	0	RP5-1180E21.4, RP5-1180E21.5, DENND2D, CHI3L2, CHIA, PIFO, OVGP1, WDR77, ATP5F1, C1orf162	Immune	0
28	164	0	CD2, RP4-753F5.1, PTGFRN, RNA5SP55, CD101, RP11-27K13.3, TTF2, MIR942, TRIM45, VTCN1	Immune	0
29	172	0	NUDT17, MIR6736, PIAS3, ANKRD35, RP11-315I20.3, ITGA10, PEX11B, RBM8A, RP11-315I20.1, LIX1L	Immune	0
30	173	0	CH17-270A2.2, ANKRD34A, CH17-270A2.1, POLR3GL, TXNIP, HFE2, RP11-458D21.1, NBPF10, NOTCH2NL, CH17-353B19.1	Immune	0
31	174	0	NBPF12, RP4-704D21.2, PRKAB2, RP11-337C18.8, FMO5, CHD1L, LINC00624, BCL9, ACP6, RN7SL261P	Immune	0
32	182	0	ADAMTSL4, RN7SL473P, ADAMTSL4-AS1, RN7SL600P, MCL1, ENSA, GOLPH3L, HORMAD1, CTSS, CTSK	Immune	0
33	192	0	SPRR4, SPRR1A, SPRR3, SPRR1B, SPRR2D, SPRR2A, SPRR2B, SPRR2E, SPRR2F, SPRR2G	Immune	0
34	193	0	LELP1, PRR9, LOR, PGLYRP3, PGLYRP4, S100A9, S100A12, S100A8, S100A7A, S100A7L2	Immune	0
35	200	1	PYGO2, RP11-307C12.12, SHC1, MIR4258, CKS1B, FLAD1, LENEP, ZBTB7B, DCST2, DCST1	Tumor	1
36	201	1	RP11-307C12.11, ADAM15, EFNA4, RP11-540D14.8, EFNA3, EFNA1, SLC50A1, DPM3, KRTCAP2, RP11-201K10.3	Tumor	1
37	202	1	TRIM46, MUC1, MIR92B, RP11-263K19.4, THBS3, MTX1, RP11-263K19.6, GBA, FAM189B, SCAMP3	Tumor	1
38	203	1	CLK2, HCN3, PKLR, FDPS, RUSC1-AS1, RUSC1, MIR555, ASH1L, RP11-29H23.4, MSTO1	Tumor	1
39	204	1	YY1AP1, RP11-243J18.2, DAP3, GON4L, SYT11, RIT1, SNORA80E, KIAA0907, SCARNA4, RXFP4	Tumor	1
40	205	1	MIR6738, ARHGEF2, RP11-336K24.12, RP11-336K24.5, SSR2, UBQLN4, LAMTOR2, RAB25, MEX3A, LMNA	Tumor	1
41	206	1	SEMA4A, SLC25A44, PMF1, PMF1-BGLAP, BGLAP, PAQR6, SMG5, TMEM79, GLMP, VHLL	Tumor	1
42	207	1	CCT3, TSACC, RHBG, RP11-139I14.2, C1orf61, RP11-98G7.1, MEF2D, RP11-284F21.8, IQGAP3, TTC24	Tumor	1
43	208	1	NAXE, GPATCH4, RP11-284F21.11, HAPLN2, RP11-284F21.9, RP11-284F21.10, BCAN, RP11-284F21.7, NES, RP11-66D17.3	Tumor	1
44	210	0	PEAR1, LRRC71, MIR765, RN7SL612P, ARHGEF11, ETV3L, ETV3, RP11-71G12.1, RP11-85G21.3, FCRL5	Immune	0
45	211	0	FCRL4, FCRL3, RP11-367J7.3, FCRL2, FCRL1, CD5L, KIRREL, RP11-404O13.1, CD1D, RP11-404O13.5	Immune	0
46	212	0	CD1A, CD1C, CD1B, CD1E, OR10T2, OR10K2, OR10K1, OR10R2, RP11-144L1.4, OR6Y1	Immune	0
47	213	0	OR6P1, OR10Z1, SPTA1, OR6K2, OR6K3, OR6K6, OR6N1, OR6N2, MNDA, PYHIN1	Immune	0
48	214	0	IFI16, AIM2, RNA5SP60, CADM3, CTA-134P22.2, ACKR1, FCER1A, OR10J3, RP11-550P17.5, OR10J1	Immune	0
49	217	0	ATP1A4, CASQ1, RP11-536C5.7, PEA15, DCAF8, RP11-574F21.3, RP11-574F21.2, PEX19, COPA, NCSTN	Immune	0
50	218	0	NHLH1, VANGL2, SLAMF6, RP11-528G1.2, CD84, SLAMF1, RP11-404F10.2, CD48, SLAMF7, LY9	Immune	0
51	219	0	CD244, ITLN1, RP11-312J18.6, RP11-544M22.1, ITLN2, F11R, RP11-544M22.13, TSTD1, USF1, ARHGAP30	Immune	0
52	221	0	B4GALT3, ADAMTS4, NDUFS2, FCER1G, APOA2, MIR5187, TOMM40L, NR1I3, PCP4L1, MPZ	Immune	0
53	222	0	SDHC, CFAP126, FCGR2A, HSPA6, FCGR3A, RP11-5K23.5, FCGR3B, FCGR2B, RP11-25K21.1, FCRLA	Immune	0
54	223	0	FCRLB, RN7SL466P, DUSP12, RP11-474I16.8, ATF6, OLFML2B, RP11-227F8.2, MIR4654, NOS1AP, RP11-565P22.2	Immune	0
55	226	1	RNA5SP63, PBX1, RP11-506O24.1, LMX1A, RXRG, RP11-280O1.2, LRRC52, RP11-306I1.2, MGST3, ALDH9A1	Tumor	1
56	228	0	RP11-479J7.2, RP11-276E17.2, POGK, TADA1, ILDR2, MAEL, RNA5SP65, GPA33, DUSP27, RP11-277B15.2	Immune	0
57	229	0	RP11-277B15.3, POU2F1, RP11-104L21.3, CD247, CREG1, RP3-455J7.4, RCSD1, MPZL1, RP1-313L4.3, ADCY10	Immune	0
58	241	0	RASAL2, TEX35, C1orf220, RNA5SP69, RP5-1098D14.1, MIR4424, RP11-428K3.1, RALGPS2, ANGPTL1, FAM20B	Immune	0
59	255	0	CRB1, RP11-75C23.1, DENND1B, C1orf53, LHX9, NEK7, ATP6V1G3, RP11-553K8.2, RP11-553K8.5, PTPRC	Immune	0
60	256	0	MIR181B1, MIR181A1, MIR181A1HG, RP11-16L9.2, NR5A2, RP11-532L16.3, RP11-469A15.2, ZNF281, RP11-121P12.1, KIF14	Immune	0
61	258	1	TMEM9, IGFN1, RP11-567E21.3, PKP1, TNNT2, LAD1, RP11-27G14.4, TNNI1, PHLDA3, CSRP1	Tumor	1
62	259	1	RP11-134G8.7, MIR5191, NAV1, RP11-90L20.2, MIR1231, IPO9, MIR6739, SHISA4, RP11-307B6.3, LMOD1	Tumor	1
63	260	1	TIMM17A, SNORA70H, RNPEP, MIR6740, RP11-465N4.4, ELF3, GPR37L1, ARL8A, PTPN7, LGR6	Tumor	1
64	261	1	UBE2T, PPP1R12B, RP11-569A11.1, SYT2, KDM5B, RP11-480I12.10, RP11-480I12.4, RABIF, KLHL12, ADIPOR1	Tumor	1
65	277	1	RP11-61J19.2, RP11-61J19.3, RP11-61J19.5, ATF3, RP11-338C15.5, FAM71A, RP11-338C15.3, BATF3, NSL1, TATDN3	Tumor	1
66	279	1	RP11-478J18.2, PROX1, PROX1-AS1, SMYD2, PTPN14, CENPF, KCNK2, RP11-199H2.2, KCTD3, USH2A	Tumor	1
67	291	1	SNAP47, PRSS38, WNT9A, MIR5008, WNT3A, RP5-881P19.7, ARF1, MIR3620, C1orf35, MRPL55	Tumor	1
68	325	0	AC108488.4, RP13-512J5.1, RNASEH1, AC108488.3, RPS7, AC010907.2, COLEC11, ALLC, AC010907.5, DCDC2C	Immune	0
69	328	0	AC092580.3, AC092580.4, AC092580.2, AC007463.2, U91324.1, LINC00299, AC011747.4, AC011747.6, AC011747.7, ID2	Immune	0
70	340	1	AC079145.4, MATN3, LAPTM4A, RP11-644K8.1, AC098828.2, AC098828.3, RN7SL140P, SDC1, PUM2, RNA5SP86	Tumor	1
71	366	0	AC007317.1, AC009413.2, AC104654.1, AC104654.2, C2orf91, AC013480.2, PKDCC, AC083949.1, EML4, COX7A2L	Immune	0
72	367	0	KCNG3, MTA3, OXER1, HAAO, AC016735.1, AC016735.2, AC016735.3, AC093609.1, ZFP36L2, LINC01126	Immune	0
73	368	0	AC010883.5, THADA, RN7SL531P, C1GALT1C1L, PLEKHH2, RN7SKP66, DYNC2LI1, ABCG5, ABCG8, RN7SL455P	Immune	0
74	392	0	RP11-474G23.2, RP11-474G23.1, PPP3R1, RP11-474G23.3, CNRIP1, AC015969.3, PLEK, FBXO48, APLF, PROKR1	Immune	0
75	399	1	SMYD5, PRADC1, CCT7, FBXO41, EGR4, AC074008.1, ALMS1, NAT8, TPRKB, RP11-434P11.2	Tumor	1
76	410	0	SH2D6, RN7SL251P, MAT2A, GGCX, RN7SL126P, VAMP8, VAMP5, RNF181, TMEM150A, C2orf68	Immune	0
77	411	0	USP39, SFTPB, GNLY, ATOH8, MIR6071, AC105053.3, RN7SKP83, ST3GAL5, AC105053.4, RP11-548P2.2	Immune	0
78	412	0	POLR1A, PTCD3, SNORD94, IMMT, MIR4779, RP11-301O19.1, MRPL35, REEP1, KDM3A, CHMP3	Immune	0
79	415	0	FOXI3, TEX37, AC104134.2, EIF2AK3, AC062029.1, RPIA, MIR4436A, AC096579.13, IGKC, IGKJ5	Immune	0
80	416	0	IGKJ4, IGKJ3, IGKJ2, IGKJ1, IGKV4-1, IGKV5-2, IGKV7-3, IGKV2-4, IGKV1-5, IGKV1-6	Immune	0
81	428	0	ANKRD36, RP11-734K23.9, IGKV1OR2-6, IGKV2OR2-10, AC159540.1, AC159540.2, ANKRD36B, COX5B, ACTR1B, ZAP70	Immune	0
82	429	0	TMEM131, VWA3B, AC092675.3, CNGA3, INPP4A, COA5, UNC50, MGAT4A, AC109826.1, KIAA1211L	Immune	0
83	454	0	AC073409.1, RN7SKP102, AC079154.1, CNTNAP5, RNA5SP102, AC097499.1, AC114813.1, AC023347.1, GYPC, RP11-521O16.1	Immune	0
84	455	0	RP11-521O16.2, BIN1, CYP27C1, ERCC3, MAP3K2, AC068282.3, MIR4783, PROC, IWS1, AC010976.2	Immune	0
85	456	0	MYO7B, RP11-286H15.1, GPR17, LIMS2, SFT2D3, WDR33, RNY4P7, POLR2D, AMMECR1L, RP11-395A13.2	Immune	0
86	465	0	AC011893.3, MCM6, DARS, AC093391.2, AC068492.1, CXCR4, AC112255.1, RN7SKP141, THSD7B, RNA5SP105	Immune	0
87	466	0	HNMT, AC097721.2, AC114763.1, SPOPL, AC092620.2, RP11-231E19.1, AC092620.3, NXPH2, RN7SKP286, AC062021.1	Immune	0
88	467	0	AC016710.1, AC078851.1, RN7SL283P, AC073928.2, MIR7157, LRP1B, AC078882.1, KYNU, AC096558.1, ARHGAP15	Immune	0
89	468	0	AC092652.1, RP11-434H14.1, AC079584.2, AC016910.1, GTDC1, ZEB2, RP11-107E5.4, ZEB2-AS1, AC010090.1, AC023128.1	Immune	0
90	488	0	RN7SL65P, AC018470.4, SP9, CIR1, SCRN3, GPR155, AC010894.3, AC010894.4, AC010894.5, WIPF1	Immune	0
91	505	0	STAT1, AC067945.3, AC067945.2, AC067945.4, STAT4, AC079777.1, AC092614.2, MYO1B, NABP1, AC098872.3	Immune	0
92	506	0	SDPR, AC098617.1, TMEFF2, AC013401.1, AC013401.2, PCGEM1, RP11-764E7.1, AC018799.1, AC010983.1, AC064834.1	Immune	0
93	507	0	RP11-762E8.1, AC064834.2, AC064834.3, SLC39A10, DNAH7, RP11-347P5.1, STK17B, AC020571.3, RN7SL820P, HECW2	Immune	0
94	517	0	CTLA4, ICOS, AC009965.1, AC009965.2, AC009498.1, AC016903.1, AC016903.2, PARD3B, NRP2, AC007362.3	Immune	0
95	518	0	RN7SKP178, AC007679.1, AC007679.3, INO80D, AC007383.3, AC007383.4, NDUFS1, EEF1B2, SNORD51, SNORA41	Immune	0
96	519	0	GPR1, RN7SKP200, GPR1-AS, RN7SKP260, ZDBF2, ADAM23, AC010731.2, AC010731.3, FAM237A, DYTN	Immune	0
97	545	0	CCL20, DAW1, SPHKAP, AC009410.1, PID1, RN7SKP283, DNER, TRIP12, FBXO36, SLC16A14	Immune	0
98	546	0	RNY4P19, AC009950.2, SP110, SP140, SP140L, SP100, RN7SL834P, AC010149.4, AC098823.3, CAB39	Immune	0
99	547	0	ITM2C, AC012507.3, AC012507.4, GPR55, SPATA3, C2orf72, PSMD1, HTR2B, ARMC9, MIR4777	Immune	0
100	548	0	AC017104.6, B3GNT7, AC017104.3, AC017104.2, SNORA75, SNORD20, SNORD82, NCL, LINC00471, NMUR1	Immune	0
101	549	0	TEX44, RN7SL499P, PTMA, PDE6D, COPS7B, MIR1471, NPPC, AC105461.1, DIS3L2, MIR562	Immune	0
102	551	0	EIF4E2, AC073254.1, EFHD1, RN7SL359P, KCNJ13, GIGYF2, C2orf82, NGEF, AC106876.2, NEU2	Immune	0
103	552	0	INPP5D, RN7SL32P, ATG16L1, SCARNA5, SCARNA6, SAG, RP11-400N9.1, DGKD, USP40, UGT1A8	Immune	0
104	553	0	AC114812.8, UGT1A10, UGT1A9, UGT1A7, UGT1A6, UGT1A5, UGT1A4, UGT1A3, UGT1A1, MROH2A	Immune	0
105	554	0	HJURP, AC005538.2, TRPM8, SPP2, AC006037.2, RP11-309M7.1, AC097713.4, AC097713.3, ARL4C, LINC01173	Immune	0
106	555	0	AC010148.1, SH3BP4, AC114814.3, AC064874.1, AGAP1, RN7SL204P, GBX2, ASB18, AC079135.1, RP11-785G17.1	Immune	0
107	577	0	MKRN2OS, MKRN2, RAF1, TMEM40, RP11-767C1.2, CAND2, RPL32, SNORA7A, RP11-767C1.1, IQSEC1	Immune	0
108	578	0	NUP210, HDAC11, FBLN2, WNT7A, TPRXL, CHCHD4, TMEM43, RP11-434D12.1, AC093495.4, XPC	Immune	0
109	580	0	NR2C2, MRPS25, RBSN, CAPN7, SH3BP5, METTL6, EAF1, COLQ, MIR4270, RN7SL110P	Immune	0
110	581	0	HACL1, BTD, MIR3134, RN7SL4P, ANKRD28, MIR563, AC090945.1, GALNT15, DPH3, OXNAD1	Immune	0
111	582	0	RP11-415F23.2, RP11-415F23.3, RP11-415F23.4, RFTN1, RP11-194G10.3, DAZL, AC091493.2, AC091493.1, MIR3714, PLCL2	Immune	0
112	583	0	AC104451.2, TBC1D5, AC132807.1, RP11-320G10.1, SATB1, AC144521.1, MIR4791, KCNH8, EFHB, RAB5A	Immune	0
113	584	0	PP2D1, KAT2B, MIR3135A, SGO1, RP11-669C19.1, ZNF385D, UBE2E2, UBE2E1, NKIRAS1, RPL15	Immune	0
114	585	0	NR1D2, THRB, RP11-317L10.1, MIR4792, AC012087.1, AC133680.1, RN7SL216P, RNA5SP125, RNA5SP126, RARB	Immune	0
115	586	0	TOP2B, MIR4442, NGLY1, OXSM, LINC00692, AC099754.1, LRRC3B, NEK10, SLC4A7, RP11-222K16.1	Immune	0
116	587	0	RP11-222K16.2, EOMES, AC098973.1, AC098973.2, AC092415.1, CMC1, AZI2, ZCWPW2, RBMS3, AC098650.1	Immune	0
117	594	0	MYD88, OXSR1, SLC22A13, SLC22A14, XYLB, ACVR2B, EXOG, SCN5A, SCN10A, SCN11A	Immune	0
118	595	0	WDR48, GORASP1, TTC21A, MIR6822, CSRNP1, XIRP1, CX3CR1, CCR8, SLC25A38, SNORA6	Immune	0
119	596	0	RPSA, SNORA62, MOBP, MYRIP, RN7SL411P, EIF1B-AS1, EIF1B, ENTPD3, RPL14, ZNF619	Immune	0
120	597	0	ZNF620, ZNF621, RP11-761N21.1, RP11-520A21.1, RP11-372H2.1, CTNNB1, ULK4, RN7SKP58, TRAK1, CCK	Immune	0
121	598	0	RP11-333B11.1, LYZL4, VIPR1, SEC22C, SS18L2, NKTR, RP4-613B23.1, ZBTB47, RN7SL567P, KLHL40	Immune	0
122	637	0	MITF, SAMMSON, FOXP1, MIR1284, RP11-154H23.5, RP11-154H23.3, RP11-154H23.4, EIF4E3, GPR27, PROK2	Immune	0
123	649	0	RP11-49I4.3, NFKBIZ, RP11-221J22.1, RP11-221J22.2, ZPLD1, RP11-280H21.1, MIR548AB, ALCAM, CBLB, RP11-446H18.6	Immune	0
124	650	0	RP11-446H18.5, CCDC54, RP11-115H18.1, BBX, LINC00636, CD47, RP11-861A13.4, IFT57, HHLA2, MYH15	Immune	0
125	651	0	KIAA1524, DZIP3, RETNLB, TRAT1, GUCA1C, MORC1, RP11-59E19.1, RP11-59E19.4, DPPA2, DPPA4	Immune	0
126	652	0	RP11-702L6.4, MIR4445, RP11-457K10.1, RP11-119D18.1, RNU6ATAC15P, RP11-553A10.1, NECTIN3, CD96, RP11-615J4.3, ZBED2	Immune	0
127	660	1	CD80, RP11-190C22.9, ADPRH, PLA1A, POPDC2, COX17, MAATS1, NR1I2, GSK3B, RN7SL762P	Tumor	1
128	669	1	UROC1, CHST13, C3orf22, RNA5SP138, TXNRD3, CHCHD6, PLXNA1, C3orf56, RP11-88I21.2, LINC01471	Tumor	1
129	670	1	RP11-153F10.2, MIR6825, TPRA1, MIR7976, MCM2, PODXL2, ABTB1, MGLL, KBTBD12, RNA5SP139	Tumor	1
130	693	0	SUCNR1, RP11-246A10.1, MBNL1-AS1, TMEM14EP, MBNL1, RP11-362A9.3, P2RY1, RP11-529G21.2, RAP2B, RN7SL300P	Immune	0
131	714	1	HTR3D, HTR3C, HTR3E, RP11-778D9.13, RP11-778D9.12, EIF2B5, DVL3, AP2M1, ABCF3, VWA5B2	Tumor	1
132	715	1	MIR1224, ALG3, EEF1AKMT4, CAMK2N2, ECE2, PSMD2, EIF4G1, SNORD66, FAM131A, CLCN2	Tumor	1
133	716	1	POLR2H, THPO, CHRD, RP11-433C9.2, EPHB3, MAGEF1, RP11-329B9.4, RP11-329B9.3, RP11-329B9.5, RP11-329B9.1	Tumor	1
134	717	1	VPS8, C3orf70, EHHADH, MIR5588, MAP3K13, TMEM41A, LIPH, SENP2, C3orf65, IGF2BP2	Tumor	1
135	736	0	RNF212, RP11-20I20.2, AC092535.3, RP11-20I20.4, SPON2, CTBP1-AS, CTBP1, MAEA, AC078852.1, AC078852.2	Immune	0
136	751	0	MIR572, HS3ST1, RNA5SP156, RP11-281P23.1, RP11-281P23.2, RP11-74M11.2, RP11-168E17.1, RP11-22A3.2, RP11-22A3.1, RAB28	Immune	0
137	752	0	LINC01097, NKX3-2, BOD1L1, MIR5091, AC007126.1, RP11-669M16.2, RP11-669M16.1, AC006296.2, AC006296.1, AC006296.3	Immune	0
138	753	0	CPEB2, RN7SKP170, RP11-665G4.1, RP11-484O2.1, C1QTNF7, CC2D2A, RP11-799M12.2, FBXL5, FAM200B, BST1	Immune	0
139	754	0	CD38, FGFBP1, FGFBP2, PROM1, TAPT1, AC006427.2, RP11-446J8.1, LDB2, RP11-141E13.1, SNORA75B	Immune	0
140	761	0	RP11-472K22.2, PCDH7, RP11-617I14.1, RP11-315A17.1, RP11-734I18.1, RP11-79E3.3, RP11-548L20.1, ARAP2, RP11-431M7.3, DTHD1	Immune	0
141	762	0	RP11-431M7.2, MIR1255B1, RP11-722M1.1, RP11-103J17.2, RP11-103J17.1, MIR4801, NWD2, C4orf19, RP11-36B15.1, RELL1	Immune	0
142	763	0	PGM2, PTTG2, TBC1D1, RP11-600L4.1, RP11-83C7.1, RP11-83C7.2, RP11-213G21.1, RP11-213G21.2, RP11-617D20.1, KLF3	Immune	0
143	764	0	RNA5SP158, TLR10, TLR1, TLR6, MIR574, FAM114A1, TMEM156, KLHL5, RP11-360F5.1, RP11-360F5.3	Immune	0
144	777	0	PAICS, SRP72, ARL9, THEGL, HOPX, RN7SL492P, RN7SL357P, SPINK2, REST, RP11-738E22.3	Immune	0
145	778	0	NOA1, POLR2B, IGFBP7, RP11-300M6.1, RP11-319E12.1, RP11-319E12.2, RP11-685F15.1, RP11-506N2.1, RP11-340A13.3, RP11-622J8.1	Immune	0
146	779	0	RP11-725D20.1, RP11-525J21.1, MIR548AG1, RP11-16N2.1, RP11-798L4.1, ADGRL3, RP11-12K22.1, TECRL, RP11-707A18.1, EPHA5	Immune	0
147	812	0	RP11-713M6.2, PAPSS1, SGMS2, RP11-286E11.1, RP11-286E11.2, CYP2U1, HADH, LEF1, RPL34-AS1, RPL34	Immune	0
148	836	0	TTC29, MIR548G, EDNRA, RP11-752L20.5, RP11-425A23.1, TMEM184C, PRMT9, RNA5SP165, MIR4799, RN7SL254P	Immune	0
149	837	0	ARHGAP10, RP11-76G10.1, NR3C2, RNA5SP166, RP11-503L19.1, RP11-342A1.1, RP11-24I21.1, RP11-526A4.1, RNA5SP167, DCLK2	Immune	0
150	838	0	RP11-1336O20.2, MAB21L2, LRBA, RNA5SP168, SNORD73B, RPS3A, SNORD73A, RP11-372K14.2, SH3D19, PRSS48	Immune	0
151	839	0	RP11-731D1.4, RP11-610P16.1, FAM160A1, RN7SKP35, RP11-164P12.3, GATB, RP11-424M21.1, RP11-73G16.2, RNA5SP169, RP11-18H21.1	Immune	0
152	887	0	DNAJC21, AGXT2, PRLR, SPEF2, CTD-2113L7.1, IL7R, CAPSL, UGT3A1, UGT3A2, LMBRD2	Immune	0
153	888	0	MIR580, SKP2, NADK2, RANBP3L, RNA5SP181, CTD-2282P23.2, SLC1A3, CTD-2353F22.1, CTD-2653M23.3, NIPBL	Immune	0
154	889	0	C5orf42, RN7SL37P, NUP155, WDR70, GDNF, GDNF-AS1, CTD-2207A17.1, EGFLAM, CTD-2263F21.1, LIFR	Immune	0
155	890	0	MIR3650, CTD-2196P11.2, CTD-2127H9.1, RP11-122C5.3, OSMR, RICTOR, FYB1, C9, DAB2, CTD-2078B5.2	Immune	0
156	891	0	TTC33, PTGER4, PRKAA1, RPL37, SNORD72, CARD6, C7, MROH2B, C6, PLCXD3	Immune	0
157	892	0	OXCT1, C5orf51, FBXO4, RP11-112L7.1, GHR, CCDC152, CTD-2325A15.5, SEPP1, CTD-2201E18.5, CTD-2035E11.3	Immune	0
158	895	0	RP11-53O19.1, MRPS30, RP11-53O19.3, RP11-357F12.1, HCN1, CTD-2013M15.1, EMB, RP11-269M20.3, PARP8, CTD-2089N3.1	Immune	0
159	897	0	MOCS2, CTD-2366F13.1, FST, NDUFS4, CTD-2081C10.1, CTD-2081C10.7, MIR581, RN7SL801P, MIR4459, ARL15	Immune	0
160	898	0	HSPB3, SNX18, ESM1, GZMK, CTD-2313F11.3, GZMA, CDC20B, GPX8, MIR449A, MIR449B	Immune	0
161	899	0	MIR449C, MCIDAS, CCNO, RP11-506H20.1, DHX29, SKIV2L2, PLPP1, MIR5687, SLC38A9, RNA5SP183	Immune	0
162	900	0	DDX4, IL31RA, CTD-2031P19.5, IL6ST, CTD-2031P19.3, CTD-2227I18.1, RNA5SP184, ANKRD55, RNA5SP185, RNU6ATAC2P	Immune	0
163	906	0	FAM159B, SREK1IP1, CWC27, RP11-307L14.1, RP11-307L14.2, ADAMTS6, CTD-2116N20.1, CENPK, PPWD1, TRIM23	Immune	0
164	907	0	CTC-534A2.2, TRAPPC13, SGTB, NLN, CTD-2033C11.1, ERBIN, AC025442.3, SREK1, CTD-2016O11.1, RP11-305P14.1	Immune	0
165	917	0	CTC-235G5.3, RNA5SP186, SV2C, RP11-466P24.6, IQGAP2, CTD-2236F14.1, F2RL2, CTD-2384B11.2, F2R, F2RL1	Immune	0
166	921	0	CTD-2201I18.1, CTC-458I2.2, SERINC5, SPZ1, ZFYVE16, CTD-2015H6.3, FAM151B, ANKRD34B, CTC-325J23.3, CTC-325J23.2	Immune	0
167	922	0	DHFR, MTRNR2L2, MSH3, CTC-459I6.1, RASGRF2, CTD-2193P3.2, CKMT2, ZCCHC9, ACOT12, SSBP2	Immune	0
168	923	0	CTD-2249K22.1, RN7SL378P, ATG10, RPS23, ATP6AP1L, CTD-2218K11.2, MIR3977, LINC01338, RP11-78C3.1, CTD-2227C6.3	Immune	0
169	924	0	CTD-2227C6.2, RP11-343L5.2, SCARNA18, TMEM167A, XRCC4, VCAN, HAPLN1, RN7SKP295, EDIL3, CTD-2269F5.1	Immune	0
170	925	0	CTC-384G19.1, CTD-2331D11.4, CTC-480C2.1, CTD-2036A18.2, CTC-261N6.2, COX7C, CTC-493L21.1, CTC-493L21.2, RP11-72L22.1, RN7SKP34	Immune	0
171	926	0	MIR4280, CTC-242N15.1, RN7SL629P, RASA1, CCNH, CTC-428H11.2, CTD-2316B1.1, CTD-2316B1.2, TMEM161B, RNA5SP187	Immune	0
172	927	0	LINC00461, CTC-467M3.3, CTC-467M3.1, MEF2C, RP11-116A1.1, AC113167.1, MIR3660, RP11-61G23.2, CETN3, MBLAC2	Immune	0
173	928	0	POLR3G, LYSMD3, ADGRV1, RP11-213H15.1, CTD-2061E19.6, ARRDC3, ARRDC3-AS1, RP11-348J24.2, RP11-133F8.2, CTC-529L17.2	Immune	0
174	929	0	CTC-458G6.4, CTC-458G6.2, CTD-2091N23.1, NR2F1, MIR2277, POU5F2, RP11-185E12.2, FAM172A, KIAA0825, SLF1	Immune	0
175	930	0	CTC-484P3.3, MCTP1, FAM81B, TTC37, ARSK, GPR150, RFESD, SPATA9, CTD-2154I11.2, RHOBTB3	Immune	0
176	931	0	GLRX, AC008592.4, AC008592.8, C5orf27, AC008592.5, ELL2, AC008592.7, MIR583, RP11-254I22.1, RP11-254I22.3	Immune	0
177	932	0	RP11-254I22.2, CTD-2337A12.1, PCSK1, CAST, CTC-506B8.1, ERAP1, CTD-2260A17.1, CTD-2260A17.3, CTD-2260A17.2, ERAP2	Immune	0
178	933	0	LNPEP, LIX1, RIOK2, CTD-2215E18.1, RP11-1E3.1, RP11-455B3.1, RGMB, CHD1, CTD-2007H13.3, CTD-2151A2.1	Immune	0
179	934	0	RP11-346J10.1, CTD-2001C12.1, FAM174A, RN7SKP62, MIR548P, ST8SIA4, RN7SL802P, RNA5SP188, SLCO4C1, RN7SKP68	Immune	0
180	937	0	FBXL17, CTD-2197I11.1, FER, CTD-2587M2.1, PJA2, RP11-231G15.2, CTC-332L22.1, RN7SKP230, MAN2A1, AC011366.3	Immune	0
181	938	0	MIR548F3, TMEM232, SLC25A46, CTC-551A13.1, TSLP, WDR36, AC010468.2, CTC-499J9.1, CAMK4, STARD4	Immune	0
182	943	0	CTC-339F2.2, CTB-118N6.3, SEMA6A, CTB-118N6.2, CTC-472C24.1, CTD-3179P9.1, CTD-2281M20.1, RP11-2N5.2, CTC-448D22.1, DTWD2	Immune	0
183	944	0	CTB-161M19.4, DMXL1, MIR5706, RN7SL174P, TNFAIP8, RNA5SP190, HSD17B4, FAM170A, RP11-574H6.1, PRR16	Immune	0
184	945	0	CTD-2334D19.1, CTC-546K23.1, FTMT, SRFBP1, LOX, ZNF474, CTC-441N14.2, CTC-441N14.1, CTD-2544H17.2, CTD-2544H17.1	Immune	0
185	946	0	CTD-2280E9.1, SNCAIP, CTC-210G5.1, RP11-166A12.1, SNX2, SNX24, RN7SL689P, PPIC, RP11-359P5.1, RN7SL711P	Immune	0
186	951	0	RNU6ATAC10P, CHSY3, RNA5SP191, HINT1, LYRM7, CDC42SE2, RAPGEF6, FNIP1, MEIKIN, CTB-127M13.1	Immune	0
187	954	1	AC004237.1, KIF3A, CCNI2, SEPT8, SOWAHA, AC004775.5, SHROOM1, RNA5SP192, GDF9, UQCRQ	Tumor	1
188	955	1	LEAP2, AFF4, CTC-350I8.1, AC010240.3, ZCCHC10, HSPA4, CTB-49A3.2, CTB-49A3.5, CTB-49A3.4, CTB-3M24.3	Tumor	1
189	963	1	KIF20A, CDC23, GFRA3, CDC25C, FAM53C, RP11-256P1.1, KDM3B, REEP2, EGR1, ETF1	Tumor	1
190	986	0	ARHGEF37, RN7SL868P, MIR378A, PPARGC1B, PDE6A, SLC26A2, TIGD6, HMGXB3, CSF1R, PDGFRB	Immune	0
191	987	0	CDX1, SLC6A7, CAMK2A, ARSI, TCOF1, CD74, RPS14, CTC-367J11.1, NDST1, CTB-140J7.2	Immune	0
192	988	0	SYNPO, MYOZ3, CTC-345K18.2, RBM22, DCTN4, SMIM3, IRGM, ZNF300, GPX3, TNIP1	Immune	0
193	993	0	CNOT8, GEMIN5, MRPL22, KIF4B, RNA5SP199, SGCD, TIMD4, HAVCR1, CTB-120L21.1, HAVCR2	Immune	0
194	994	0	MED7, FAM71B, ITK, CTB-4E7.1, CTC-248O19.1, CYFIP2, FNDC9, CTB-47B11.3, NIPAL4, ADAM19	Immune	0
195	995	0	AC106801.1, SOX30, C5orf52, THG1L, LSM11, CLINT1, CTC-436K13.5, CTC-436K13.1, CTC-436K13.6, CTC-436K13.3	Immune	0
196	1002	0	CTC-558O2.1, SLIT3, CTB-174D11.2, CTB-174D11.1, MIR585, SPDL1, CTB-37A13.1, DOCK2, FAM196B, MIR378E	Immune	0
197	1003	0	FOXI1, CTB-27N1.1, C5orf58, LCP2, CTB-114C7.4, CTB-114C7.3, KCNMB1, CTD-2270F17.1, CTB-147C13.1, KCNIP1	Immune	0
198	1004	0	CTC-265N9.1, CTC-455F18.1, GABRP, RN7SL623P, RANBP17, RP11-546B8.6, TLX3, RN7SL339P, SNORA70J, MIR3912	Immune	0
199	1005	0	NPM1, FGF18, SMIM23, FBXW11, STK10, EFCAB9, UBTD2, SH3PXD2B, CTB-54I1.1, MIR5003	Immune	0
200	1022	0	CTC-338M12.5, CTC-338M12.6, TRIM7, CTC-338M12.1, MIR4638, CTC-338M12.7, TRIM41, SNORD96A, RACK1, SNORD95	Immune	0
201	1023	0	TRIM52, CTC-338M12.4, CTC-338M12.9, AC138035.2, AC138035.1, OR4F3, RP3-416J7.4, DUSP22, IRF4, RP1-20B11.2	Immune	0
202	1032	1	RP3-470L22.1, RP3-429O6.1, RN7SL554P, RP11-556O15.1, RREB1, RP11-69L16.4, SSR1, CAGE1, RIOK1, RP3-512B11.3	Tumor	1
203	1033	1	DSP, SNRNP48, BMP6, TXNDC5, BLOC1S5, EEF1E1, RP11-203H2.2, SLC35B3, RP11-314C16.1, HULC	Tumor	1
204	1034	1	RP11-354I10.1, OFCC1, RNU6ATAC21P, TFAP2A-AS2, TFAP2A, RP1-290I10.3, MIR5689, RP1-290I10.7, RP1-290I10.5, RP11-360O19.4	Tumor	1
205	1035	1	GCNT2, C6orf52, PAK1IP1, TMEM14C, RP11-421M1.8, RNA5SP203, TMEM14B, MAK, RP11-637O19.3, GCM2	Tumor	1
206	1045	0	C6orf62, RP3-369A17.4, GMNN, C6orf229, RIPOR2, RN7SL334P, RP3-425P12.5, RP3-425P12.1, LRRC16A, SCGN	Immune	0
207	1046	0	HIST1H2AA, HIST1H2BA, SLC17A4, SLC17A1, SLC17A3, SLC17A2, TRIM38, U91328.21, U91328.19, U91328.22	Immune	0
208	1048	0	HFE, HIST1H4C, HIST1H1T, HIST1H2BC, HIST1H2AC, HIST1H1E, HIST1H2BD, RP1-221C16.8, HIST1H2BE, HIST1H4D	Immune	0
209	1049	0	HIST1H3D, RP1-34B20.21, HIST1H2AD, HIST1H2BF, HIST1H4E, HIST1H2BG, HIST1H2AE, HIST1H3E, HIST1H1D, HIST1H4F	Immune	0
210	1050	0	HIST1H4G, HIST1H3F, HIST1H2BH, HIST1H3G, HIST1H2BI, HIST1H4H, BTN3A2, BTN2A2, BTN3A1, BTN3A3	Immune	0
211	1051	0	BTN2A1, BTN1A1, HCG11, HMGN4, ABT1, RP11-457M11.7, ZNF322, RP11-457M11.5, RP11-239L20.6, RP1-86C11.7	Immune	0
212	1058	0	OR2B3, OR2J3, XXbac-BCX196D17.5, OR2J2, OR14J1, OR12D3, OR5V1, OR12D2, OR10C1, OR11A1	Immune	0
213	1059	0	OR2H1, MAS1L, XXbac-BPG13B8.10, OR2I1P, UBD, SNORD32B, OR2H2, GABBR1, MOG, ZFP57	Immune	0
214	1060	0	HLA-F, XXbac-BPG170G13.32, HLA-G, HCP5B, HLA-A, HCG9, ZNRD1, PPP1R11, RNF39, TRIM31	Immune	0
215	1061	0	TRIM40, TRIM10, TRIM15, TRIM26, HCG17, HCG18, TRIM39, TRIM39-RPP21, RPP21, HLA-E	Immune	0
216	1065	0	MUC21, MUC22, C6orf15, CDSN, PSORS1C1, PSORS1C2, CCHCR1, TCF19, POU5F1, PSORS1C3	Immune	0
217	1066	0	XXbac-BPG299F13.17, HCG27, HLA-C, XXbac-BPG248L24.13, HLA-B, MIR6891, XXbac-BPG181B23.7, MICA, HCP5, MICB	Immune	0
218	1067	0	MCCD1, DDX39B, SNORD117, ATP6V1G2-DDX39B, SNORD84, ATP6V1G2, NFKBIL1, LTA, TNF, LTB	Immune	0
219	1068	0	LST1, NCR3, AIF1, SNORA38, PRRC2A, MIR6832, BAG6, APOM, C6orf47, GPANK1	Immune	0
220	1070	1	LY6G6C, MPIG6B, DDAH2, CLIC1, MSH5, MSH5-SAPCD1, SAPCD1, VWA7, VARS, LSM2	Tumor	1
221	1071	1	HSPA1L, HSPA1A, HSPA1B, SNORD48, SNORD52, C6orf48, NEU1, SLC44A4, EHMT2, ZBTB12	Tumor	1
222	1073	0	CYP21A2, TNXB, RNA5SP206, ATF6B, FKBPL, PRRT1, PPT2, PPT2-EGFL8, EGFL8, MIR6721	Immune	0
223	1074	0	AGPAT1, RNF5, MIR6833, AGER, PBX2, GPSM3, NOTCH4, C6orf10, HCG23, BTNL2	Immune	0
224	1075	0	HLA-DRA, HLA-DRB5, HLA-DRB1, HLA-DQA1, HLA-DQB1, HLA-DQA2, MIR3135B, HLA-DQB2, HLA-DOB, XXbac-BPG246D15.9	Immune	0
225	1076	0	TAP2, PSMB8, TAP1, PSMB9, HLA-DMB, XXbac-BPG181M17.5, HLA-DMA, XXbac-BPG181M17.6, BRD2, HLA-DOA	Immune	0
226	1077	0	HLA-DPA1, HLA-DPB1, HCG24, COL11A2, RXRB, RNY4P10, SLC39A7, HSD17B8, MIR219A1, RING1	Immune	0
227	1083	0	TCP11, RP3-329A5.8, ZNF76, DEF6, PPARD, FANCE, RPL10A, MIR7111, TEAD3, TULP1	Immune	0
228	1095	1	PTCRA, CNPY3, RP3-475N16.1, GNMT, PEX6, PPP2R5D, MEA1, KLHDC3, RRP36, RP1-20C7.6	Tumor	1
229	1096	1	RN7SL403P, CUL7, MRPL2, KLC4, RP11-387M24.5, PTK7, SRF, CUL9, RP3-330M21.5, DNPH1	Tumor	1
230	1097	1	TTBK1, SLC22A7, CRIP3, ZNF318, MIR6780B, ABCC10, DLK2, TJAP1, LRRC73, YIPF3	Tumor	1
231	1098	1	RP3-337H4.9, POLR1C, XPO5, RP3-337H4.8, POLH, GTPBP2, MAD2L1BP, RSPH9, MRPS18A, RP1-261G23.5	Tumor	1
232	1099	1	RP1-261G23.7, VEGFA, C6orf223, RP5-1120P11.1, RP5-1120P11.3, MRPL14, TMEM63B, CAPN11, RN7SL811P, MYMX	Tumor	1
233	1100	1	SLC29A1, HSP90AB1, MIR4647, SLC35B2, NFKBIE, TCTE1, TMEM151B, AARS2, RP11-444E17.6, SPATS1	Tumor	1
234	1115	0	MIR30A, RIMS1, KCNQ5, MIR4282, KHDC1L, RP11-257K9.8, KHDC1, RP11-398K22.12, DPPA5, KHDC3L	Immune	0
235	1126	0	GABRR2, UBE2J1, RRAGD, RN7SL11P, ANKRD6, LYRM2, RP1-122O8.7, MDN1, CASP8AP2, GJA10	Immune	0
236	1127	0	RP3-512E2.2, RN7SKP110, BACH2, MIR4464, RP1-45N11.1, MAP3K7, MIR4643, RN7SL415P, RP11-127B16.1, RP1-23E21.2	Immune	0
237	1129	0	KLHL32, MMS22L, RP1-104O17.3, RP11-436D23.1, MIR2113, RP1-273N12.4, POU3F2, FBXL4, MIR548AI, FAXC	Immune	0
238	1149	0	RP1-86D1.5, LAMA2, RP1-69D17.3, RP1-69D17.4, ARHGAP18, TMEM244, L3MBTL3, RP11-73O6.3, SAMD3, TMEM200A	Immune	0
239	1151	0	RN7SKP245, ENPP1, RP11-69I8.2, CTGF, RP11-69I8.3, RP3-523C21.2, MIR548AJ1, MOXD1, STX7, TAAR9	Immune	0
240	1152	0	TAAR8, TAAR6, TAAR5, TAAR2, TAAR1, VNN1, VNN3, RP1-55C23.7, VNN2, SLC18B1	Immune	0
241	1163	0	LTV1, RP3-468K18.7, ZC2HC1B, PLAGL1, HYMAI, SF3B5, STX11, RP1-91J24.3, UTRN, EPM2A	Immune	0
242	1197	1	OCM, CCZ1, RSPH10B, PMS2, AIMP2, SNORA80D, ANKRD61, EIF2AK1, RN7SL851P, AC004895.4	Tumor	1
243	1198	1	USP42, CYTH3, FAM220A, RAC1, DAGLB, KDELR2, GRID2IP, ZDHHC4, AC079742.4, C7orf26	Tumor	1
244	1201	1	ICA1, AC007009.1, AC007128.1, RP4-594A5.1, NXPH1, RP4-668E10.4, AC060834.2, AC060834.3, AC006373.1, CTD-2060L22.1	Tumor	1
245	1202	1	NDUFA4, RP5-855F16.1, PHF14, AC004160.4, THSD7A, TMEM106B, VWDE, AC005281.1, AC005281.2, SCIN	Tumor	1
246	1203	1	ARL4A, RN7SKP228, AC011288.2, AC006000.5, AC005019.3, AC005019.2, ETV1, DGKB, AC006150.1, AGMO	Tumor	1
247	1204	1	MEOX2, AC005550.3, AC005550.4, AC006041.1, ISPD, GS1-166A23.1, SOSTDC1, LRRC72, GS1-166A23.2, ANKMY2	Tumor	1
248	1205	1	BZW2, AC073333.8, TSPAN13, AGR2, AGR3, AHR, AC003075.4, AC017060.1, AC006482.1, SNX13	Tumor	1
249	1216	0	JAZF1, CREB5, TRIL, AC005013.5, AC005162.5, CTB-113D17.1, AC005162.4, CPVL, AC004593.3, CHN2	Immune	0
250	1222	0	RP11-89N17.4, BMPER, AC009262.2, NPSR1-AS1, RN7SL132P, NPSR1, MIR548N, DPY19L1, TBX20, AC007652.1	Immune	0
251	1223	0	HERPUD2, RP11-379H18.1, AC018647.3, AC007551.3, SEPT7, AC083864.3, AC083864.4, EEPD1, AC007327.5, RP11-182J23.1	Immune	0
252	1224	0	KIAA0895, ANLN, AOAH, RP11-85E16.1, AC007349.4, AC007349.5, AC007349.7, MIR1200, ELMO1, GPR141	Immune	0
253	1225	0	EPDR1, NME8, SFRP4, STARD3NL, TRGC2, TRGJ2, TRGJP2, TRGC1, TRGJ1, TRGJP	Immune	0
254	1226	0	TRGJP1, TRGV11, TRGVB, TRGV10, TRGV9, TRGVA, RP11-121A8.1, TRGV8, TRGV7, TRGV6	Immune	0
255	1238	0	ZPBP, C7orf72, AC020743.2, AC020743.3, AC020743.4, IKZF1, FIGNL1, DDC, GRB10, RP4-724E13.2	Immune	0
256	1248	1	TRIM74, NSUN5, TRIM50, FKBP6, FZD9, BAZ1B, BCL7B, TBL2, MLXIPL, VPS37D	Tumor	1
257	1250	1	RP11-731K22.1, ELN, CTB-51J22.1, LIMK1, EIF4H, MIR590, LAT2, RFC2, CLIP2, RNA5SP233	Tumor	1
258	1251	1	GTF2IRD1, RP5-1186P10.2, GTF2I, NCF1, GTF2IRD2, GATSL2, WBSCR16, GTF2IRD2B, AC004878.2, AC004878.8	Tumor	1
259	1252	1	TRIM73, POM121C, SPDYE5, HIP1, CCL26, CCL24, RHBDD2, MIR4651, POR, SNORA14A	Tumor	1
260	1253	1	TMEM120A, STYXL1, MDH2, SRRM3, HSPB1, YWHAG, SSC4D, ZP3, DTX2, UPK3B	Tumor	1
261	1277	1	ZAN, EPHB4, RN7SL750P, RP11-126L15.4, SLC12A9, MIR6875, TRIP6, SRRT, UFSP1, ACHE	Tumor	1
262	1278	1	RN7SL549P, MUC3A, RP11-395B7.2, MUC12, RP11-395B7.4, MUC17, RN7SKP54, TRIM56, SERPINE1, AP1S1	Tumor	1
263	1279	1	MIR4653, VGF, NAT16, MOGAT3, PLOD3, ZNHIT1, CLDN15, FIS1, LNCPRESS1, RP11-132A1.4	Tumor	1
264	1295	1	RP4-745K6.1, RN7SKP277, PTPRZ1, AASS, RP11-560I19.1, FEZF1, RP5-1101C3.1, CADPS2, RNF133, RNF148	Tumor	1
265	1323	0	TRBV27, TRBV28, TRBV29-1, PRSS1, PRSS2, TRBD1, TRBJ1-1, TRBJ1-2, TRBJ1-3, TRBJ1-4	Immune	0
266	1324	0	TRBJ1-5, TRBJ1-6, TRBC1, TRBJ2-1, TRBJ2-2, TRBJ2-2P, TRBJ2-3, TRBJ2-4, TRBJ2-5, TRBJ2-6	Immune	0
267	1325	0	TRBJ2-7, TRBC2, TRBV30, EPHB6, TRPV6, TRPV5, C7orf34, KEL, OR9A2, OR6V1	Immune	0
268	1333	0	ZNF777, ZNF746, KRBA1, ZNF467, SSPO, ZNF862, RP4-751H13.7, ATP6V0E2, RP11-445N20.3, RP11-728K20.3	Immune	0
269	1334	0	RP11-728K20.2, RP11-545G3.1, ACTR3C, LRRC61, ZBED6CL, RARRES2, RP4-584D14.5, REPIN1, RP4-584D14.6, ZNF775	Immune	0
270	1335	0	RP11-511P7.5, GIMAP8, GIMAP7, GIMAP4, GIMAP6, GIMAP2, GIMAP1, GIMAP5, TMEM176B, TMEM176A	Immune	0
271	1378	0	RP11-486M23.2, AC145110.1, RP11-94H18.1, RP11-489E7.1, MIR3148, SARAF, RP11-489E7.4, LEPROTL1, MBOAT4, RP11-51J9.5	Immune	0
272	1470	1	GRINA, PARP10, SPATC1, CTD-3065J16.6, MIR6846, OPLAH, CTD-3065J16.9, EXOSC4, MIR6847, GPAA1	Tumor	1
273	1471	1	CYC1, SHARPIN, MAF1, WDR97, HGH1, MROH1, MIR7112, SCX, BOP1, HSF1	Tumor	1
274	1477	0	WASHC1, RP11-143M1.2, RP11-143M1.3, RP11-143M1.4, FOXD4, CBWD1, C9orf66, RP11-59O6.3, DOCK8, RP11-165F24.3	Immune	0
275	1486	0	TTC39B, SNAPC3, PSIP1, RN7SL98P, CCDC171, C9orf92, RP11-183I6.2, RP11-62F24.1, BNC2, RP11-62F24.2	Immune	0
276	1487	0	RN7SL720P, RP11-132E11.2, CNTLN, SH3GL2, ADAMTSL1, MIR3152, RN7SKP258, SAXO1, RRAGA, SCARNA8	Immune	0
277	1488	0	HAUS6, PLIN2, RP11-146N23.4, DENND4C, RP11-513M16.7, RP11-513M16.8, RPS6, ACER2, SLC24A2, RP11-378I6.1	Immune	0
278	1489	0	MIR4473, MLLT3, MIR4474, RP11-4E23.2, MIR491, SNORA30B, FOCAD, HACD4, IFNB1, IFNW1	Immune	0
279	1550	1	TAL2, TMEM38B, RP11-308N19.1, MIR8081, RN7SKP77, RP11-308N19.4, RNA5SP292, ZNF462, RP11-508N12.2, RAD23B	Tumor	1
280	1551	1	RP11-363D24.1, KLF4, RN7SL659P, RNA5SP293, RP11-505C13.1, ACTL7B, ACTL7A, IKBKAP, FAM206A, CTNNAL1	Tumor	1
281	1552	1	MIR32, TMEM245, FRRS1L, EPB41L4B, PTPN3, MIR3927, RP11-406O23.2, PALM2, PALM2-AKAP2, AKAP2	Tumor	1
282	1553	1	C9orf152, TXN, TXNDC8, SVEP1, RP11-410K21.2, MUSK, LPAR1, RNY4P18, RP11-202G18.1, MIR7702	Tumor	1
283	1554	1	OR2K2, RNA5SP294, KIAA0368, ZNF483, PTGR1, RP11-16L21.7, DNAJC25, DNAJC25-GNG10, GNG10, C9orf84	Tumor	1
284	1575	1	SLC25A25, RP11-379C10.4, RP11-395P17.3, PTGES2, PTGES2-AS1, LCN2, C9orf16, CIZ1, DNM1, MIR199B	Tumor	1
285	1576	1	MIR3154, GOLGA2, SWI5, TRUB2, RP11-339B21.13, COQ4, SLC27A4, URM1, RP11-339B21.11, MIR219B	Tumor	1
286	1584	0	RP11-83J21.3, LAMC3, AIF1L, RP11-544A12.4, NUP214, RP11-544A12.8, FAM78A, PLPP7, PRRC2B, SNORD62A	Immune	0
287	1585	0	SNORD62B, RP11-334J6.7, POMT1, RP11-334J6.6, UCK1, RAPGEF1, RN7SL328P, MED27, NTNG2, SETX	Immune	0
288	1590	0	LL09NC01-251B2.3, WDR5, RNU6ATAC, LL09NC01-139C3.1, RP11-145E17.2, RXRA, MIR4669, RP11-473E2.2, RP11-473E2.4, RP11-473E2.3	Immune	0
289	1591	0	COL5A1-AS1, COL5A1, MIR3689C, MIR3689A, MIR3689D1, MIR3689B, MIR3689D2, MIR3689E, MIR3689F, FCN2	Immune	0
290	1592	0	FCN1, RP11-447M12.2, OLFM1, RP11-399H11.2, C9orf62, PPP1R26, C9orf116, MRPS2, RP11-426A6.5, LCN1	Immune	0
291	1613	0	ITIH2, KIN, ATP5C1, TAF3, RP11-379F12.4, GATA3, RP5-1119O21.2, RP11-543F8.2, RNA5SP299, RP11-428L9.2	Immune	0
292	1614	0	RP5-1051H14.2, LINC00710, RP1-251M9.2, RP11-397O4.1, CELF2, RP3-323N1.2, USP6NL, RP11-138I18.1, RP11-138I18.2, ECHDC3	Immune	0
293	1618	0	RP11-353M9.1, RP11-142M10.2, FRMD4A, RP11-397C18.2, MIR4293, MIR1265, FAM107B, RNA5SP302, CDNF, HSPA14	Immune	0
294	1619	0	RP11-398C13.6, SUV39H2, DCLRE1C, MEIG1, OLAH, ACBD7, C10orf111, RPP38, NMT2, RP11-25G10.2	Immune	0
295	1620	0	FAM171A1, ITGA8, FAM188A, PTER, C1QL3, RSU1, CUBN, RP11-406H21.2, TRDMT1, VIM	Immune	0
296	1621	0	RP11-124N14.3, ST8SIA6, HACD1, RP11-390B4.5, STAM, RP11-390B4.3, TMEM236, MIR511, MRC1, SLC39A12	Immune	0
297	1622	0	CACNB2, RP11-499P20.2, RP11-383B4.4, NSUN6, ARL5B, MALRD1, RNA5SP303, RP11-354E11.2, PLXDC2, RP11-575A19.2	Immune	0
298	1627	0	RN7SKP220, LINC00836, RNA5SP306, RP11-435M3.2, MYO3A, GAD2, APBB1IP, RNA5SP307, RP13-16H11.5, PDSS1	Immune	0
299	1736	0	SYT8, TNNI2, MIR4298, LSP1, MIR7847, PRR33, TNNT3, MRPL23, MIR675, H19	Immune	0
300	1737	0	MIR483, IGF2, INS-IGF2, INS, TH, MIR4686, ASCL2, C11orf21, TSPAN32, CD81	Immune	0
301	1752	0	MIR302E, SYT9, CTD-2516F10.2, OLFML1, CTD-2516F10.4, PPFIBP2, CYB5R2, OVCH2, RP11-35J10.4, RP11-35J10.5	Immune	0
302	1753	0	OR5P2, OR5P3, OR10A6, OR10A3, NLRP10, EIF3F, TUB, RIC3, LMO1, STK33	Immune	0
303	1754	0	TRIM66, RP11-152H18.4, SNORA3A, SNORA3B, RP11-152H18.3, RPL27A, RP11-318C2.1, ST5, RNA5SP330, AKIP1	Immune	0
304	1762	0	RRAS2, COPB1, RP11-140L24.4, PSMA1, PDE3B, CYP2R1, CALCA, CALCB, INSC, RP11-531H8.1	Immune	0
305	1763	0	RP11-531H8.2, RP11-396O20.1, RP11-396O20.2, RP11-222N13.1, MIR6073, SOX6, RN7SL188P, C11orf58, RN7SKP90, PLEKHA7	Immune	0
306	1801	0	ZFP91, CMB9-55A18.1, CNTF, GLYAT, GLYATL2, RP11-780O24.2, GLYATL1, RP11-142C4.6, FAM111B, AP001258.4	Immune	0
307	1802	0	FAM111A, DTX4, MPEG1, RN7SL42P, RP11-1036E20.9, RN7SL435P, OR5AN1, OR5A2, OR5A1, OR4D6	Immune	0
308	1803	0	OR4D10, OR4D11, OR4D9, AP000442.4, MIR3162, OSBP, AP000442.1, PATL1, AP000640.2, RN7SKP192	Immune	0
309	1804	0	OR10V1, AP000640.10, STX3, MRPL16, GIF, TCN1, RP11-736I10.1, OOSP2, MS4A3, MS4A2	Immune	0
310	1805	0	AP001257.1, MS4A6A, MIR6503, MS4A4E, MS4A4A, MS4A6E, MS4A7, MS4A14, MS4A5, MS4A1	Immune	0
311	1806	0	MS4A12, MS4A13, MS4A8, MS4A18, MS4A15, MS4A10, RP11-804A23.1, RP11-804A23.2, RP11-804A23.4, CCDC86	Immune	0
312	1824	0	NRXN2, RASGRP2, PYGM, SF1, AP001462.6, MAP4K2, MEN1, CDC42BPG, EHD1, MIR192	Immune	0
313	1828	0	DPF2, TIGD3, RP11-867O8.5, SLC25A45, FRMD8, NEAT1, MIR612, CMB9-22P13.1, CMB9-22P13.2, AP000769.7	Immune	0
314	1829	0	MALAT1, SCYL1, LTBP3, SSSCA1, FAM89B, EHBP1L1, KCNK7, MAP3K11, PCNX3, MIR4690	Immune	0
315	1830	0	SIPA1, MIR4489, RELA, RN7SL309P, KAT5, RNASEH2C, AP5B1, OVOL1, RP11-770G2.5, CFL1	Immune	0
316	1831	0	SNX32, MUS81, EFEMP2, CTSW, FIBP, CCDC85B, FOSL1, C11orf68, DRAP1, TSGA10IP	Immune	0
317	1844	1	RP11-554A11.7, RP11-554A11.8, MYEOV, RP11-211G23.2, RP11-211G23.1, AP000439.1, AP000439.2, AP000439.5, AP000439.3, CCND1	Tumor	1
318	1845	1	ORAOV1, FGF19, FGF4, FGF3, RP11-643C9.2, RP11-626H12.1, RP11-626H12.2, RP11-626H12.3, ANO1, FADD	Tumor	1
319	1846	1	RP11-805J14.5, MIR548K, AP000487.6, CTA-797E19.2, PPFIA1, AP000487.4, AP000487.5, CTTN, AP001271.2, SHANK2	Tumor	1
320	1856	0	CTD-2562J17.2, SLCO2B1, CTD-2562J17.4, TPBGL, CTD-2562J17.7, ARRB1, MIR326, SNORD15A, SNORD15B, RPS3	Immune	0
321	1857	0	KLHL35, GDPD5, SERPINH1, CTD-2530H12.4, MAP6, MOGAT2, RN7SL786P, CTD-2530H12.1, DGAT2, RP11-535A19.1	Immune	0
322	1881	0	CARD16, CARD17, CARD18, GRIA4, MSANTD4, KBTBD3, AASDHPPT, RP11-677I18.3, GUCY1A2, RP11-819C21.1	Immune	0
323	1882	0	CWF19L2, ALKBH8, ELMOD1, SLN, SLC35F2, RAB39A, CUL5, RP11-144G7.2, ACAT1, NPAT	Immune	0
324	1886	1	RN7SKP273, PPP2R1B, RP11-108O10.2, ALG9, RP11-108O10.8, FDXACB1, C11orf1, HSPB2, CRYAB, HSPB2-C11orf52	Tumor	1
325	1894	0	PAFAH1B2, SIDT2, TAGLN, PCSK7, RNF214, BACE1-AS, BACE1, AP000892.4, CEP164, AP000711.1	Immune	0
326	1895	0	DSCAML1, RP11-35P15.1, FXYD2, RP11-728F11.3, RP11-728F11.4, FXYD6-FXYD2, FXYD6, TMPRSS13, IL10RA, RN7SL828P	Immune	0
327	1896	0	TMPRSS4, SCN4B, SCN2B, AMICA1, MPZL3, MPZL2, CD3E, CD3D, CD3G, UBE4A	Immune	0
328	1897	0	RP11-770J1.5, ATP5L, RP11-770J1.4, KMT2A, RP11-770J1.3, TTC36, TMEM25, IFT46, ARCN1, PHLDB1	Immune	0
329	1898	0	AP002954.3, MIR6716, TREH, AP002954.4, DDX6, RP11-158I9.8, RP11-158I9.5, CXCR5, BCL9L, MIR4492	Immune	0
330	1899	0	RN7SL688P, UPK2, FOXR1, RP11-110I1.12, RP11-110I1.11, CCDC84, RPS25, MIR3656, TRAPPC4, SLC37A4	Immune	0
331	1914	0	ST3GAL4-AS1, ST3GAL4, RP11-115C10.1, KIRREL3, RP11-688I9.4, MIR3167, RP11-688I9.2, RP11-480C22.1, RN7SKP121, RN7SKP279	Immune	0
332	1915	0	RP11-702B10.2, MIR6090, ETS1, RP11-1007G5.2, RP11-744N12.3, FLI1, KCNJ1, C11orf45, KCNJ5, TP53AIP1	Immune	0
333	1928	1	NTF3, ANO2, VWF, RN7SL69P, RP3-454B23.1, CD9, PLEKHG6, TNFRSF1A, RN7SL391P, SCNN1A	Tumor	1
334	1929	1	LTBR, RP1-102E24.8, CD27-AS1, CD27, TAPBPL, VAMP1, RP1-102E24.10, MRPL51, SCARNA10, NCAPD2	Tumor	1
335	1930	1	RP5-940J5.3, GAPDH, RP5-940J5.9, RP5-940J5.8, IFFO1, NOP2, SCARNA11, RP5-940J5.6, CHD4, LPAR5	Tumor	1
336	1931	1	ACRBP, ING4, RP4-761J14.8, ZNF384, PIANP, COPS7A, RP4-761J14.10, MLF2, PTMS, LAG3	Tumor	1
337	1932	1	RN7SL380P, CD4, GPR162, P3H3, GNB3, CDCA3, USP5, TPI1, SPSB2, LRRC23	Tumor	1
338	1933	1	U47924.32, ENO2, ATN1, U47924.31, C12orf57, PTPN6, MIR200C, U47924.27, MIR141, U47924.29	Tumor	1
339	1935	0	RP11-273B20.3, PEX5, ACSM4, CD163L1, CD163, APOBEC1, GDF3, DPPA3, CLEC4C, NANOGNB	Immune	0
340	1936	0	NANOG, SLC2A14, SLC2A3, RP11-69M1.8, FOXJ2, C3AR1, NECAP1, CLEC4A, ZNF705A, FAM66C	Immune	0
341	1937	0	RP11-266K4.13, RP11-266K4.14, FAM90A1, RP11-266K4.9, RP11-90D4.3, CLEC6A, CLEC4D, CLEC4E, RP11-561P12.5, AICDA	Immune	0
342	1938	0	MFAP5, RP11-20D14.3, RIMKLB, RP11-20D14.6, A2ML1, RP11-259O18.5, PHC1, M6PR, KLRG1, LINC00612	Immune	0
343	1939	0	A2M, PZP, RP11-118B22.4, RP13-735L24.1, KLRB1, RP11-705C15.4, CLEC2D, RP11-75L1.1, CLECL1, CD69	Immune	0
344	1940	0	KLRF1, CLEC2B, RP11-290C10.1, KLRF2, CLEC2A, AC091814.2, AC091814.3, CLEC12A, CLEC1B, CLEC12B	Immune	0
345	1941	0	RP11-133L14.5, CLEC9A, RN7SKP161, CLEC1A, CLEC7A, OLR1, TMEM52B, RP11-656E20.5, GABARAPL1, KLRD1	Immune	0
346	1942	0	RP11-277P12.10, RP11-277P12.9, RP11-277P12.20, KLRK1, KLRC4-KLRK1, KLRC4, KLRC3, RP11-277P12.6, KLRC2, KLRC1	Immune	0
347	1943	0	EIF2S3L, RP11-291B21.2, MAGOHB, STYK1, YBX3, RP13-81N3.2, TAS2R7, TAS2R8, TAS2R9, TAS2R10	Immune	0
348	1971	0	IRAK4, TWF1, TMEM117, RP11-46I1.1, RP11-499A10.3, NELL2, DBX2, RP11-478B9.1, RNA5SP361, ANO6	Immune	0
349	1972	0	RP11-352M15.1, RP11-352M15.2, ARID2, RN7SL246P, SCAF11, SLC38A1, SLC38A2, RP11-474P2.2, RP11-474P2.4, RP11-474P2.6	Immune	0
350	1973	0	RP11-446N19.1, RP11-96H19.1, SLC38A4, RP11-618L22.1, AMIGO2, PCED1B, MIR4698, RP11-493L12.4, RP11-493L12.3, RP11-493L12.7	Immune	0
351	1989	1	KRT83, KRT85, KRT84, RP3-416H24.4, KRT82, RP11-1020M18.10, KRT75, KRT6B, KRT6C, KRT6A	Tumor	1
352	1990	1	KRT5, KRT71, KRT74, KRT72, RP11-641A6.2, KRT73, KRT2, KRT1, KRT77, KRT76	Tumor	1
353	1991	1	KRT3, KRT4, KRT79, KRT78, KRT8, KRT18, EIF4B, RP11-983P16.4, TNS2, MIR6757	Tumor	1
354	2019	0	RP11-221N13.2, RP11-221N13.3, RP11-221N13.4, RP11-366L20.2, HMGA2, RP11-366L20.3, MIR6074, RNA5SP362, LLPH, RP11-745O10.2	Immune	0
355	2020	0	RP11-745O10.4, TMBIM4, IRAK3, MIR6502, RN7SKP166, HELB, GRIP1, RP11-123O10.3, CAND1, RP11-473M14.3	Immune	0
356	2021	0	RP11-542B15.1, DYRK2, RP11-335O4.3, RP11-43N5.1, GS1-410F4.4, IFNG, IL26, IL22, MDM1, RP11-81H14.2	Immune	0
357	2022	0	RP11-81H14.1, SNORA70G, RAP1B, RP11-637A17.2, NUP107, SLC35E3, RP11-611O2.1, MDM2, RP11-611O2.5, CPM	Immune	0
358	2023	0	CPSF6, MIR1279, RP11-1143G9.5, LYZ, RP11-1143G9.4, YEATS4, RN7SL804P, RP11-956E11.1, FRS2, CCT2	Immune	0
359	2037	0	RP11-981P6.1, ATP2B1, RNA5SP365, RP11-654D12.2, RP11-654D12.3, RP11-567C2.1, RP11-753N8.1, CCER1, EPYC, KERA	Immune	0
360	2038	0	LUM, DCN, RP11-121E16.1, RP11-693J15.6, RP11-1041F24.1, RP11-587P21.2, RP11-587P21.3, C12orf79, BTG1, RP11-796E2.4	Immune	0
361	2074	1	PXN, SIRT4, PLA2G1B, MSI1, COX6A1, TRIAP1, AL021546.6, GATC, SRSF9, DYNLL1	Tumor	1
362	2075	1	RP11-18C24.8, COQ5, RNF10, POP5, RP11-728G15.1, CABP1, MLEC, RP11-173P15.3, RP11-173P15.9, RP11-173P15.10	Tumor	1
363	2100	0	LINC00327, TNFRSF19, MIPEP, C1QTNF9B, RP11-309I15.1, SPATA13, RP11-307N16.6, MIR2276, C1QTNF9, PARP4	Immune	0
364	2101	0	ATP12A, RNY1P7, RNF17, CENPJ, PABPC3, AMER2, MTMR6, RP11-271M24.2, NUP58, ATP8A2	Immune	0
365	2102	0	RN7SL741P, RNY1P3, SHISA2, RNF6, RP11-380N8.7, CDK8, WASF3, GPR12, USP12, RP11-428O18.6	Immune	0
366	2103	0	RPL21, SNORD102, SNORA27, RASL11A, RNY1P1, GTF3A, MTIF3, LNX2, RP11-87C7.3, POLR1D	Immune	0
367	2106	0	USPL1, ALOX5AP, MEDAG, TEX26, HSPH1, B3GLCT, RP11-326L9.1, RXFP2, FRY, ZAR1L	Immune	0
368	2117	0	RP11-290D2.3, TPT1-AS1, SLC25A30, COG3, RNA5SP27, ERICH6B, SPERT, SIAH3, ZC3H13, CPB2	Immune	0
369	2118	0	LCP1, RN7SL288P, LRRC63, RN7SKP5, KIAA0226L, RP11-189B4.6, LRCH1, ESD, HTR2A, RN7SL700P	Immune	0
370	2144	0	RP11-282A11.3, RP11-282A11.4, SNORD31B, FAM155A, MIR1267, RP11-346C4.3, LIG4, ABHD13, TNFSF13B, RNA5SP39	Immune	0
371	2166	0	TRAV41, AE000661.50, TRDV2, TRDD1, TRDD2, TRDD3, TRDJ1, TRDJ4, TRDJ2, TRDJ3	Immune	0
372	2167	0	TRDC, TRDV3, TRAJ61, TRAJ59, TRAJ58, TRAJ57, TRAJ56, TRAJ55, TRAJ54, TRAJ53	Immune	0
373	2174	1	MRPL52, MMP14, LRP10, REM2, RBM23, PRMT5, RP11-298I3.1, HAUS4, MIR4707, AJUBA	Tumor	1
374	2175	1	RP11-298I3.4, C14orf93, PSMB5, PSMB11, CDH24, ACIN1, C14orf119, CEBPE, SLC7A8, RNF212B	Tumor	1
375	2181	0	RP11-468E2.1, TSSK4, CHMP4A, MDP1, NEDD8-MDP1, NEDD8, GMPR2, TINF2, TGM1, RABGGTA	Immune	0
376	2182	0	DHRS1, NOP9, CIDEB, LTB4R2, LTB4R, ADCY4, RP11-934B9.3, RIPK3, NFATC4, NYNRIN	Immune	0
377	2183	0	CBLN3, KHNYN, SDR39U1, RP11-80A15.1, CMA1, CTSG, GZMH, RP11-104E19.1, GZMB, STXBP6	Immune	0
378	2184	0	RP11-314P15.2, NOVA1, RP11-626P14.1, RP11-626P14.2, RP11-384J4.1, MIR4307, RP11-384J4.2, MIR3171, CTD-2591A6.2, RP11-412H8.2	Immune	0
379	2185	0	FOXG1, RP11-966I7.2, C14orf23, CTD-2384A14.1, RP11-148E17.1, CTD-2503I6.1, PRKD1, RP11-269C4.2, CTD-2251F13.1, RP11-1103G16.1	Immune	0
380	2194	0	RP11-407N17.5, MIA2, FBXO33, RP11-111A21.1, RP11-129M6.1, CTD-2298J14.2, LRFN5, RP11-214N1.1, RP11-305B6.3, RP11-99L13.2	Immune	0
381	2195	0	FSCB, RP11-398E10.1, RP11-857B24.1, C14orf28, RP11-857B24.5, KLHL28, TOGARAM1, CTD-3028N15.3, CTD-3028N15.1, PRPF39	Immune	0
382	2196	0	SNORD127, FKBP3, FANCM, MIS18BP1, RP11-454K7.3, RP11-454K7.1, RP11-945F5.1, RP11-369C8.1, RPL10L, MDGA2	Immune	0
383	2197	0	MIR548Y, RP11-2G1.1, RP11-816J8.1, RNA5SP384, RPS29, RN7SL1, LRR1, RPL36AL, MGAT2, RP11-649E7.5	Immune	0
384	2198	0	DNAAF2, POLE2, RNU6ATAC30P, RP11-831F12.2, KLHDC1, KLHDC2, NEMF, RN7SL3, RN7SL2, RP11-596C23.6	Immune	0
385	2199	0	RP11-596C23.2, ARF6, MIR6076, RP11-58E21.3, RN7SKP193, VCPKMT, SOS2, L2HGDH, MIR4504, ATP5S	Immune	0
386	2202	0	RP11-102G14.1, FRMD6-AS1, RNA5SP385, RP11-280K24.1, GNG2, RP11-463J10.2, RP11-463J10.3, RP11-463J10.4, C14orf166, NID2	Immune	0
387	2214	0	SYT16, KCNH5, RP11-1112J20.2, RHOJ, RP11-696D21.2, GPHB5, PPP2R5E, CTD-2302E22.4, CTD-2302E22.2, WDR89	Immune	0
388	2215	0	CTD-2302E22.6, SGPP1, SYNE2, MIR548H1, ESR2, RP11-544I20.2, MTHFD1, CTD-2555O16.2, CTD-2555O16.4, AKAP5	Immune	0
389	2224	0	RN7SL77P, CTD-2540L5.6, TTC9, RP6-65G23.1, MAP3K9, RP6-65G23.3, RP6-65G23.5, RP1-292L20.3, PCNX1, RP6-91H8.3	Immune	0
390	2240	0	CTD-2341M24.1, RP11-1079H9.1, RP11-322L20.1, RP11-594C13.1, RP11-1152H15.1, GALC, GPR65, RP11-300J18.2, RP11-300J18.1, RP11-753D20.4	Immune	0
391	2241	0	RP11-753D20.3, KCNK10, SPATA7, RP11-507K2.2, PTPN21, RP11-507K2.3, ZC3H14, EML5, RP11-976B16.1, TTC8	Immune	0
392	2242	0	RP11-681H18.2, RP11-356K23.2, RP11-356K23.1, FOXN3, FOXN3-AS1, RN7SKP107, RP11-944C7.1, RN7SKP255, EFCAB11, TDP1	Immune	0
393	2243	0	KCNK13, PSMC1, NRDE2, RP11-471B22.3, CALM1, RP11-471B22.2, RP11-1078H9.1, RP11-1078H9.6, RP11-1078H9.5, TTC7B	Immune	0
394	2244	0	RP11-661G16.1, RP11-661G16.2, CTD-3035D6.2, RPS6KA5, SNORA11B, C14orf159, GPR68, CTD-2547L24.3, CTD-2547L24.4, CCDC88C	Immune	0
395	2253	0	PAPOLA, RP11-433J8.1, RN7SKP108, RP11-433J8.2, VRK1, CTD-2506J14.1, RP11-76E12.1, RP11-204N11.1, C14orf64, RP11-61O1.1	Immune	0
396	2254	0	RP11-61O1.2, RN7SL714P, C14orf177, AL132796.1, AL162151.1, AL162151.3, AL162151.4, BCL11B, AL109767.1, SETD3	Immune	0
397	2255	0	CCNK, RP11-688G15.3, CCDC85C, RP11-543C4.1, HHIPL1, CYP46A1, EML1, EVL, CTD-2376I20.1, MIR151B	Immune	0
398	2256	0	MIR342, DEGS2, RP11-638I2.4, YY1, MIR6764, AL157871.2, RP11-638I2.6, SLC25A29, MIR345, RN7SL523P	Immune	0
399	2274	0	AL928654.7, C14orf80, TMEM121, IGHA2, IGHE, IGHG4, IGHG2, RP11-731F5.2, IGHGP, IGHA1	Immune	0
400	2275	0	IGHEP1, IGHG1, IGHG3, IGHD, IGHM, MIR4539, MIR4507, MIR4538, MIR4537, IGHJ6	Immune	0
401	2276	0	IGHJ5, IGHJ4, IGHJ3, IGHJ2, IGHJ1, AL122127.25, KIAA0125, IGHV6-1, IGHV1-2, IGHVIII-2-1	Immune	0
402	2277	0	IGHV1-3, IGHV4-4, IGHV7-4-1, IGHV2-5, IGHV3-6, IGHV3-7, IGHV3-64D, IGHV5-10-1, IGHV3-11, IGHVIII-11-1	Immune	0
403	2308	1	C15orf57, RPUSD2, RN7SL376P, CASC5, RAD51, RMDN3, GCHFR, C15orf62, DNAJC17, ZFYVE19	Tumor	1
404	2309	1	PPP1R14D, RP11-532F12.5, SPINT1, RHOV, CTD-2129N1.1, VPS18, RP11-540O11.1, DLL4, CHAC1, RP11-540O11.6	Tumor	1
405	2318	0	FRMD5, CASC4, RP11-616K22.2, RP11-516C1.1, CTDSPL2, CTD-2329K10.1, EIF3J, SPG11, PATL2, B2M	Immune	0
406	2327	0	SPPL2A, RP11-507J18.2, CTD-2378E12.1, AP4E1, TNFAIP8L3, RP11-108K3.1, MIR4713, CYP19A1, RP11-108K3.2, GLDN	Immune	0
407	2337	0	RP11-219B17.3, RNA5SP397, RP11-554D20.1, RORA, RP11-39M21.1, RP11-39M21.2, CTD-2026J24.1, RP11-507B12.2, RP11-507B12.1, RP11-16B9.1	Immune	0
408	2347	0	SNORD18B, SNORD16, SNORD18A, RPL4, ZWILCH, LCTL, RP11-321F6.1, SMAD6, RP11-622C24.2, RP11-798K3.4	Immune	0
409	2442	0	RP11-517A5.7, NOMO3, RP11-517A5.5, MIR3180-2, MIR6511A2, AC138969.4, MIR6511A3, NPIPA7, RP11-14N9.2, CTD-2576D5.4	Immune	0
410	2443	0	XYLT1, CTA-481E9.4, CTA-481E9.3, NPIPA8, MIR6511A4, RP11-1212A22.4, MIR3180-3, MIR3179-3, NOMO2, RP11-457I16.2	Immune	0
411	2454	0	PRKCB, MIR1273H, CACNG3, CTD-2313J23.1, RBBP6, AC012317.1, TNRC6A, CTD-2515A14.1, SLC5A11, ARHGAP17	Immune	0
412	2461	0	CD19, MIR4517, NFATC2IP, RP11-264B17.2, RP11-264B17.4, SPNS1, LAT, RP11-264B17.5, CTB-134H23.2, RP11-426C22.5	Immune	0
413	2462	0	RP11-426C22.4, RP11-426C22.7, RP11-426C22.6, RP11-426C22.8, RP11-231C14.7, SNX29P2, NPIPB11, RP11-345J4.5, BOLA2, SLX1B	Immune	0
414	2467	0	MAPK3, RP11-455F5.5, CORO1A, BOLA2B, SLX1A, SLX1A-SULT1A3, SULT1A3, RP11-347C12.3, RP11-347C12.1, CD2BP2	Immune	0
415	2468	0	RP11-347C12.10, RP11-347C12.11, TBC1D10B, MYLPF, SEPT1, ZNF48, ZNF771, SNORA80C, DCTPP1, SEPHS2	Immune	0
416	2469	0	RP11-297C4.3, RP11-297C4.2, ITGAL, RP11-297C4.1, MIR4518, ZNF768, AC002310.11, ZNF747, AC002310.12, ZNF764	Immune	0
417	2486	0	RP11-429P3.3, HEATR3, RNY4P3, RP11-429P3.5, PAPD5, ADCY7, MIR6771, BRD7, RP11-21B23.1, RP11-21B23.2	Immune	0
418	2487	0	RP11-401P9.1, NKD1, RP11-401P9.6, RP11-401P9.5, SNX20, NOD2, RP11-327F22.1, MIR3181, CYLD, RP11-327F22.4	Immune	0
419	2488	0	RP11-327F22.5, RNA5SP426, RP11-883G14.1, RP11-883G14.2, RP11-883G14.3, RP11-883G14.4, SALL1, RN7SKP142, C16orf97, RP11-152O14.1	Immune	0
420	2495	1	RP11-249C24.12, MT1X, RP11-343H19.1, NUP93, SLC12A3, MIR6863, HERPUD1, CETP, NLRC5, RP11-322D14.2	Tumor	1
421	2496	1	RP11-407G23.1, CPNE2, FAM192A, RSPRY1, RP11-407G23.7, ARL2BP, PLLP, CCL22, CX3CL1, CCL17	Tumor	1
422	2536	0	RP11-505K9.1, HSDL1, DNAAF1, TAF1C, ADAD2, RP11-486L19.2, KCNG4, RNA5SP433, RP11-558A11.2, WFDC1	Immune	0
423	2537	0	ATP2C2, RP11-517C16.2, RP11-517C16.4, TLDC1, COTL1, RP11-61F12.1, KLHL36, USP10, CRISPLD2, ZDHHC7	Immune	0
424	2538	0	KIAA0513, FAM92B, RP11-442O1.4, RP11-442O1.3, MIR5093, GSE1, LA16c-352F7.1, RP11-118F19.1, CTD-2542L18.1, RN7SL381P	Immune	0
425	2539	0	GINS2, C16orf74, MIR1910, RP11-568J23.4, EMC8, RP11-568J23.5, COX4I1, IRF8, MIR6774, RP11-542M13.3	Immune	0
426	2540	0	RP11-542M13.2, RP11-805I24.1, RP11-805I24.3, RP11-514D23.1, RP11-158I3.3, FENDRR, FOXF1, RP11-463O9.9, MTHFSD, RP11-463O9.5	Immune	0
427	2543	0	RP11-278A23.4, RP11-278A23.1, KLHDC4, RP4-536B24.4, RP4-536B24.3, MIR6775, RP4-536B24.2, SLC7A5, CA5A, BANP	Immune	0
428	2544	0	RP11-863P13.5, RP11-863P13.6, RP11-863P13.4, RP11-863P13.1, RP11-863P13.3, RP11-863P13.2, LA16c-444G7.2, LA16c-444G7.1, ZNF469, MIR5189	Immune	0
429	2545	0	ZFPM1, RP11-21B21.4, ZC3H18, IL17C, CYBA, MVD, SNAI3, RNF166, RP5-1142A6.10, CTU2	Immune	0
430	2546	0	MIR4722, RP5-1142A6.9, RP5-1142A6.2, RP5-1142A6.7, RP5-1142A6.8, PIEZO1, CDT1, APRT, GALNS, TRAPPC2L	Immune	0
431	2547	0	PABPN1L, RP11-830F9.5, CBFA2T3, RP11-830F9.6, CTD-2555A7.1, CTD-2555A7.2, CTD-2555A7.3, ACSF3, LINC00304, RP11-46C24.3	Immune	0
432	2548	0	CDH15, SLC22A31, RP11-46C24.7, ZNF778, RP11-46C24.6, AC137932.4, AC137932.5, AC137932.6, ANKRD11, RP11-104N10.1	Immune	0
433	2549	0	SPG7, SNORD68, RPL13, CPNE7, DPEP1, CHMP1A, SPATA33, RP11-368I7.4, RP11-368I7.6, CDK10	Immune	0
434	2562	0	ASPA, TRPV3, TRPV1, RP11-235E17.2, SHPK, CTNS, RP11-235E17.6, TAX1BP3, P2RX5-TAX1BP3, P2RX5	Immune	0
435	2563	0	CTD-3195I5.3, GSG2, CTD-3195I5.4, ITGAE, NCBP3, CAMKK1, P2RX1, ATP2A3, RP11-459C13.1, RNA5SP434	Immune	0
436	2581	0	TRAPPC1, CNTROB, GUCY2D, ALOX15B, RP11-599B13.3, ALOX12B, AC129492.6, MIR4314, ALOXE3, HES7	Immune	0
437	2582	0	MIR6883, PER1, VAMP2, SNORD118, TMEM107, RP11-599B13.7, MIR4521, BORCS6, AURKB, LINC00324	Immune	0
438	2583	0	CTC1, PFAS, RP11-849F2.9, RANGRF, SLC25A35, ARHGEF15, AC135178.7, RP11-849F2.4, ODF4, KRBA2	Immune	0
439	2584	0	RP11-849F2.5, RP11-849F2.7, RPL26, RNF222, NDEL1, MYH10, CCDC42, SPDYE4, MFSD6L, PIK3R6	Immune	0
440	2585	0	PIK3R5, CTB-41I6.1, CTB-41I6.2, NTN1, RP11-85B7.2, RP11-85B7.5, RP11-85B7.4, STX8, AC087501.1, RP11-565F19.4	Immune	0
441	2586	0	CFAP52, RP11-55L4.2, RP11-55L4.1, USP43, DHRS7C, RP11-477N12.5, GSG1L2, GLP2R, RCVRN, GAS7	Immune	0
442	2623	0	TBC1D29, RP11-218M11.1, AC005562.1, RN7SL316P, CTD-2349P21.6, CTD-2349P21.5, CTD-2349P21.9, CRLF3, CTD-2349P21.12, CTD-2349P21.11	Immune	0
443	2624	0	ATAD5, RP13-753N3.1, RP13-753N3.3, TEFM, ADAP2, AC091177.1, RN7SL138P, RP11-848P1.3, RP11-848P1.4, RNF135	Immune	0
444	2625	0	RP11-848P1.5, MIR4733, NF1, OMG, EVI2B, CTD-2370N5.3, EVI2A, RAB11FIP4, RN7SL79P, RN7SL45P	Immune	0
445	2626	0	MIR4724, MIR193A, RP1-41C23.4, RNU6ATAC7P, AC003101.1, MIR4725, MIR365B, RP1-41C23.1, RP11-805L22.3, COPRS	Immune	0
446	2631	0	CCL1, AC011193.1, C17orf102, TMEM132E, RP11-212E8.1, RP11-642M2.1, CCT6B, ZNF830, LIG3, RP5-837J1.6	Immune	0
447	2632	0	RFFL, RP5-837J1.4, RAD51D, FNDC8, NLE1, UNC45B, SLC35G3, RP11-799D4.4, SLFN5, RP11-47L3.1	Immune	0
448	2633	0	SLFN11, RP11-686D22.5, RP11-686D22.4, SLFN12, SLFN13, RP11-686D22.9, SLFN12L, RP11-1094M14.10, SLFN14, RP11-1094M14.12	Immune	0
449	2634	0	RP11-1094M14.14, RP11-1094M14.11, SNORD7, PEX12, AP2B1, RASL10B, GAS2L2, C17orf50, MMP28, TAF15	Immune	0
450	2635	0	AC015849.12, AC015849.19, HEATR9, CCL5, AC015849.2, AC015849.16, RDM1, LYZL6, CCL16, CCL14	Immune	0
451	2636	0	CTB-186H2.3, CCL15-CCL14, CCL15, RP11-104J23.1, RP11-104J23.2, CCL23, CCL18, AC069363.1, CCL3, CCL4	Immune	0
452	2637	0	RN7SL301P, CTB-91J4.1, TBC1D3B, AC131056.3, CCL3L3, CCL4L2, AC131056.5, TBC1D3I, TBC1D3G, TBC1D3H	Immune	0
453	2638	0	TBC1D3F, RNA5SP439, ZNHIT3, MYO19, PIGW, GGNBP2, DHRS11, MRM1, CTB-75G16.3, CTD-3194G12.1	Immune	0
454	2644	0	RP1-56K13.2, MIR6779, RP1-56K13.3, FBXO47, RP1-56K13.5, CTD-2206N4.2, PLXDC1, ARL5C, RP5-906A24.2, CACNB1	Immune	0
455	2657	1	P3H4, FKBP10, NT5C3B, KLHL10, KLHL11, RP11-229E13.4, ACLY, TTC25, CNP, DNAJC7	Tumor	1
456	2658	1	NKIRAS2, ZNF385C, DHX58, KAT2A, HSPB9, RAB5C, RP11-358B23.1, KCNH4, HCRT, GHDC	Tumor	1
457	2660	1	RP11-400F19.6, COASY, MLX, PSMC3IP, FAM134C, TUBG1, TUBG2, PLEKHH3, CTD-3193K9.4, CCR10	Tumor	1
458	2671	0	AC142472.6, HEXIM1, AC002117.1, HEXIM2, RP13-890H12.2, CTD-2020K17.1, FMNL1, CTD-2020K17.3, CTD-2020K17.4, SPATA32	Immune	0
459	2672	0	MAP3K14, RNA5SP443, CTB-39G8.2, CTB-39G8.3, ARHGAP27, AC091132.1, PLEKHM1, RP11-798G7.8, RP11-798G7.5, RP11-798G7.6	Immune	0
460	2673	0	RP11-293E1.2, CRHR1, SPPL2C, RP11-669E14.4, MAPT, STH, RP11-669E14.6, KANSL1, LRRC37A, ARL17B	Immune	0
461	2687	1	XYLT2, MRPL27, EME1, LRRC59, RP1-117B12.4, ACSF2, CHAD, RP11-94C24.13, RSAD1, RP11-94C24.6	Tumor	1
462	2690	1	NME2, MBTD1, UTP18, RP11-1018N14.1, RP11-1018N14.5, CA10, RP11-429O1.1, C17orf112, KIF2B, RN7SKP14	Tumor	1
463	2703	0	TLK2, CTD-3035K23.6, CTD-3035K23.7, MRC2, RP11-156L14.1, MARCH10, RP11-453A12.1, RP11-180P8.1, MIR633, RP11-556O9.2	Immune	0
464	2704	0	TANC2, RP11-269G24.2, AC015923.1, RP11-269G24.3, RP11-269G24.4, CYB561, RP11-269G24.6, ACE, CTD-2501B8.1, KCNH6	Immune	0
465	2705	0	DCAF7, TACO1, MAP3K3, LIMD2, STRADA, CCDC47, DDX42, FTSJ3, PSMC5, SMARCD2	Immune	0
466	2706	0	CSH2, GH2, CSH1, CSHL1, GH1, CD79B, SCN4A, CTC-264K15.6, RP11-214C8.2, PRR29	Immune	0
467	2707	0	ICAM2, ERN1, SNORD104, SNORA50C, TEX2, PECAM1, MIR1273E, MILR1, POLG2, MIR3064	Immune	0
468	2708	0	MIR5047, DDX5, CEP95, SMURF2, MIR6080, RN7SL404P, LRRC37A3, RP11-927P21.2, RP11-927P21.1, RP11-583F2.2	Immune	0
469	2709	0	GNA13, RP11-583F2.5, RGS9, AXIN2, CTD-2535L24.2, CEP112, APOH, RNA5SP444, RN7SL735P, PRKCA	Immune	0
470	2710	0	RNA5SP445, AC006947.1, MIR634, CACNG5, RNA5SP446, CACNG4, RP11-349A8.3, RP11-74H8.1, CACNG1, HELZ	Immune	0
471	2711	0	RP11-401F2.4, RP11-401F2.3, RNA5SP447, PSMD12, RN7SL756P, MIR548AA2, PITPNC1, NOL11, SNORA38B, BPTF	Immune	0
472	2719	0	BTBD17, GPR142, RNA5SP448, GPRC5C, CD300A, CD300LB, CD300C, CD300LD, CTD-2006K23.1, CD300E	Immune	0
473	2742	1	RP13-766D20.2, FSCN2, FAAP100, NPLOC4, TSPAN10, PDE6G, OXLD1, CCDC137, ARL16, HGS	Tumor	1
474	2743	1	MIR6786, RP13-1032I1.11, RP13-1032I1.7, MRPL12, SLC25A10, GCGR, FAM195B, PPP1R27, RP11-498C9.2, P4HB	Tumor	1
475	2744	1	RP11-498C9.3, ARHGDIA, RP11-498C9.16, RP11-498C9.15, ALYREF, ANAPC11, NPB, PCYT2, SIRT7, MAFG	Tumor	1
476	2745	1	RP11-498C9.12, MAFG-AS1, RP11-498C9.13, PYCR1, MYADML2, AC137723.5, NOTUM, RP11-498C9.17, ASPSCR1, STRA13	Tumor	1
477	2753	0	ADCYAP1, RP11-689C9.1, RP11-78F17.1, RN7SKP72, LINC00470, RP11-476K15.1, CTD-2015H3.2, CTD-2015H3.1, RP11-161I6.2, METTL4	Immune	0
478	2754	0	NDC80, AP005136.2, SMCHD1, RP11-703M24.5, EMILIN2, RP11-737O24.5, RP11-737O24.2, LPIN2, RP11-737O24.1, MYOM1	Immune	0
479	2755	0	RP13-270P17.2, RP13-270P17.3, MYL12A, RP13-270P17.1, MYL12B, RP11-838N2.5, RP11-838N2.3, IGLJCOR18, TGIF1, RP11-838N2.4	Immune	0
480	2775	1	CHST9, RP11-57J16.1, RP11-26N15.2, RP11-612A1.1, RP11-739N10.1, AC015933.2, CDH2, MIR302F, RP11-675P14.1, DSC3	Tumor	1
481	2810	0	RP11-162A12.4, RP11-162A12.2, ZNF236, RP11-862L9.3, MBP, RP11-4B16.3, RP11-4B16.4, GALR1, RP11-176N18.2, RP11-63N3.1	Immune	0
482	2823	0	TCF3, AC005256.1, ONECUT3, ATP8B3, CTB-31O20.3, MIR1909, REXO1, CTB-31O20.6, KLF16, CTB-31O20.8	Immune	0
483	2851	0	MARCH2, HNRNPM, PRAM1, ZNF414, MYO1F, AC092316.1, AC130469.2, ADAMTS10, CTD-2586B10.1, ACTL9	Immune	0
484	2852	0	OR2Z1, ZNF558, CTD-2529P6.3, MBD3L1, MUC16, OR1M1, OR7G2, OR7G1, OR7G3, ZNF317	Immune	0
485	2858	0	CTD-2369P2.10, FDX1L, CTD-2369P2.12, RAVER1, AC114271.2, ICAM3, TYK2, MIR1181, CDC37, PDE4A	Immune	0
486	2871	1	GCDH, SYCE2, MIR5695, FARSA, MIR6515, CALR, CTC-425F1.4, RAD23A, GADD45GIP1, DAND5	Tumor	1
487	2883	0	CTD-2231E14.5, RAB8A, CTD-2231E14.8, HSH2D, CIB3, CTD-2562J15.4, FAM32A, AP1M1, CTD-2562J15.6, KLF2	Immune	0
488	2884	0	CTD-2013N17.7, EPS15L1, CTD-2013N17.4, CALR3, C19orf44, CHERP, RN7SL146P, CTD-3222D19.12, CTD-3222D19.11, SLC35E1	Immune	0
489	2898	0	ATP13A1, ZNF101, ZNF14, CTC-559E9.1, CTC-559E9.4, ZNF506, ZNF253, CTC-559E9.8, ZNF93, ZNF682	Immune	0
490	2899	0	ZNF90, ZNF486, CTC-260E6.6, MIR1270, CTC-513N18.6, ZNF737, CTC-513N18.7, CTD-2332E11.2, ZNF626, CTD-2626G11.2	Immune	0
491	2901	0	ZNF429, RP11-678G14.2, RP11-678G14.3, RP11-678G14.4, ZNF100, RP11-420K14.8, ZNF43, AC003973.1, AC003973.3, ZNF208	Immune	0
492	2920	0	AC002398.9, AC002398.11, LIN37, AC002398.12, HSPB6, PROSER3, AC002398.13, ARHGAP33, AC002398.5, PRODH2	Immune	0
493	2921	0	NPHS1, KIRREL2, APLP1, RN7SL402P, NFKBID, HCST, TYROBP, LRFN3, AF038458.3, AF038458.5	Immune	0
494	2922	0	SDHAF1, SYNE4, ALKBH6, CLIP3, AC002116.7, THAP8, WDR62, OVOL3, POLR2I, TBCB	Immune	0
495	2944	0	CEACAM3, AC020956.3, LYPD4, DMRTC2, RPS19, MIR6797, CD79A, ARHGEF1, RABAC1, ATP1A3	Immune	0
496	2945	0	GRIK5, ZNF574, MIR4323, CTC-378H22.1, POU2F2, CTC-378H22.2, DEDD2, ZNF526, GSK3A, AC006486.9	Immune	0
497	2953	1	ZNF233, ZNF112, ZNF285, ZNF229, ZNF180, CEACAM20, IGSF23, PVR, MIR4531, CEACAM19	Tumor	1
498	2954	1	CTB-171A8.1, CEACAM16, BCL3, MIR8085, CBLC, BCAM, NECTIN2, CTB-129P6.4, TOMM40, APOE	Tumor	1
499	2955	1	APOC1, APOC4, APOC4-APOC2, APOC2, CTB-129P6.11, CLPTM1, RELB, CLASRP, ZNF296, CTB-179K24.3	Tumor	1
500	2956	1	GEMIN7, PPP1R37, AC005757.6, NKPD1, TRAPPC6A, BLOC1S3, AC005779.2, MARK4, AC006126.3, EXOC3L2	Tumor	1
501	2975	0	HRC, TRPM4, SLC6A16, MIR4324, CTC-301O7.4, CD37, TEAD2, AC010524.4, DKKL1, AC010524.2	Immune	0
502	2976	0	CCDC155, PTH2, GFY, SLC17A7, PIH1D1, ALDH16A1, FLT3LG, RPL13A, SNORD32A, SNORD33	Immune	0
503	2977	0	SNORD34, SNORD35A, SNORD35B, RPS11, MIR150, FCGRT, RCN3, NOSIP, PRRG2, PRR12	Immune	0
504	2987	0	SIGLECL1, CTD-3187F8.11, IGLON5, VSIG10L, CTD-2616J11.16, CTD-2616J11.9, ETFB, CTD-2616J11.11, CLDND2, NKG7	Immune	0
505	2988	0	LIM2, C19orf84, CTD-2616J11.14, SIGLEC10, CTD-2616J11.3, CTD-2616J11.2, SIGLEC8, CEACAM18, SIGLEC12, CTD-3073N11.9	Immune	0
506	2989	0	SIGLEC6, ZNF175, AC018755.17, SIGLEC5, SIGLEC14, MIR99B, MIRLET7E, MIR125A, SPACA6, HAS1	Immune	0
507	3001	0	MIR373, AC008753.4, NLRP12, AC008753.6, MYADM, AC008440.5, PRKCG, CACNG7, CACNG8, MIR935	Immune	0
508	3002	0	CACNG6, CTD-3093M3.1, VSTM1, TARM1, OSCAR, NDUFA3, TFPT, AC012314.8, PRPF31, CNOT3	Immune	0
509	3003	0	LENG1, TMC4, MBOAT7, TSEN34, AC012314.20, LILRB3, CTB-83J4.1, RPS9, LILRA6, LILRB5	Immune	0
510	3004	0	LILRB2, MIR4752, LILRA5, LILRA4, LAIR1, TTYH1, AC008746.3, CTD-2587H19.3, AC008746.12, LENG8	Immune	0
511	3005	0	LENG9, CDC42EP5, LAIR2, KIR3DX1, LILRA2, CTB-83J4.2, LILRA1, LILRB1, MIR8061, LILRB4	Immune	0
512	3006	0	KIR3DL3, KIR2DL3, KIR2DL1, KIR2DL4, KIR3DL1, KIR3DL2, FCAR, CTB-61M7.2, NCR1, NLRP7	Immune	0
513	3045	1	ESF1, NDUFAF5, SEL1L2, RN7SL864P, FLRT3, MACROD2, RNA5SP475, RP11-388K2.1, KIF16B, RP4-777L9.2	Tumor	1
514	3046	1	RP4-777L9.3, SNRPB2, OTOR, RP5-1195D24.1, PCSK2, BFSP1, RN7SKP69, DSTN, RRBP1, BANF2	Tumor	1
515	3047	1	RP5-905G11.3, SNX5, SNORD17, MGME1, OVOL2, RP4-726N1.2, PET117, CSRP2BP, RN7SL14P, RN7SKP74	Tumor	1
516	3056	0	SYNDIG1, RP4-568C11.4, CST7, APMAP, ACSS1, RP5-1025A1.3, VSX1, RP4-738P15.1, ENTPD6, RP5-965G21.3	Immune	0
517	3065	1	RP1-63M2.7, C20orf144, NECAB3, ACTL10, RP1-63M2.5, E2F1, PXMP4, RP4-553F4.2, ZNF341, RP4-553F4.6	Tumor	1
518	3066	1	CHMP4B, RP5-1125A11.1, MIR4755, RALY, EIF2S2, ASIP, AHCY, ITCH, MIR644A, DYNLRB1	Tumor	1
519	3067	1	MAP1LC3A, PIGU, TP53INP2, NCOA6, GGT7, ACSS2, GSS, MYH7B, MIR499A, MIR499B	Tumor	1
520	3068	1	TRPC4AP, EDEM2, RP11-42O4.2, PROCR, RNA5SP483, MMP24, RP4-614O4.11, EIF6, FAM83C, UQCC1	Tumor	1
521	3069	1	GDF5OS, GDF5, RP3-477O4.14, CEP250, C20orf173, ERGIC3, SPAG4, RN7SKP271, CPNE1, RBM12	Tumor	1
522	3084	1	TP53TG5, DBNDD2, MIR6812, PIGT, RP3-453C12.15, WFDC2, RP3-461P17.9, SPINT3, WFDC6, EPPIN-WFDC6	Tumor	1
523	3085	1	EPPIN, RNA5SP485, WFDC8, WFDC9, WFDC10A, WFDC11, WFDC10B, MIR3617, WFDC13, SPINT4	Tumor	1
524	3086	1	WFDC3, RNU6ATAC38P, DNTTIP1, UBE2C, TNNC2, SNX21, ACOT8, ZSWIM3, ZSWIM1, SPATA25	Tumor	1
525	3159	0	AP001469.5, AP001469.7, AP001469.9, MCM3AP, YBEY, C21orf58, PCNT, DIP2A, S100B, PRMT2	Immune	0
526	3160	0	LA16c-60D12.1, LA16c-60D12.2, OR11H1, POTEH, LA16c-83F12.6, DUXAP8, KB-67B5.17, CCT8L2, KB-7G2.9, AC005301.8	Immune	0
527	3181	0	IGLV2-14, IGLV3-13, IGLV3-12, IGLV2-11, IGLV3-10, IGLV3-9, MIR650, IGLV2-8, IGLV3-6, IGLV2-5	Immune	0
528	3182	0	IGLV4-3, IGLV3-1, MIR5571, IGLL5, IGLJ1, IGLC1, IGLJ2, IGLC2, IGLJ3, IGLC3	Immune	0
529	3183	0	IGLJ4, IGLC4, IGLJ5, IGLC5, IGLJ6, IGLC6, IGLJ7, IGLC7, GNAZ, RSPH14	Immune	0
530	3184	0	RAB36, BCR, RN7SL263P, AP000343.2, AP000344.3, AP000345.1, PCAT14, AP000345.2, IGLL1, KB-208E9.1	Immune	0
531	3211	0	IFT27, PVALB, CTA-833B7.2, NCF4, CSF2RB, LL22NC01-81G9.3, TEX33, TST, MPST, RN7SKP214	Immune	0
532	3212	0	KCTD17, RP5-1170K4.7, TMPRSS6, IL2RB, RP1-151B14.6, C1QTNF6, SSTR3, RAC2, CYTH4, RP1-63G5.7	Immune	0
533	3213	0	RP1-63G5.8, ELFN2, MFNG, CARD10, RP5-1177I5.3, CDC42EP1, LGALS2, GGA1, SH3BP1, Z83844.1	Immune	0
534	3218	0	CBY1, RP3-508I15.10, RP3-508I15.9, TOMM22, JOSD1, GTPBP1, RP3-508I15.18, RP3-508I15.19, RP3-508I15.21, RP3-508I15.22	Immune	0
535	3219	0	RP3-508I15.14, SUN2, DNAL4, NPTXR, CBX6, CTA-150C2.13, APOBEC3A, APOBEC3B, APOBEC3C, APOBEC3D	Immune	0
536	3220	0	APOBEC3F, APOBEC3G, APOBEC3H, RP4-742C19.13, CBX7, PDGFB, RP3-333H23.8, SNORD83B, SNORD83A, RPL3	Immune	0
537	3228	1	RP4-669P10.20, TCF20, Z83851.3, Z83851.1, NFAM1, CTA-126B4.7, SERHL, RRP7A, SERHL2, RN7SKP80	Tumor	1
538	3244	0	PPP2R3B, RP13-465B17.4, RP13-465B17.5, SHOX, RP11-309M23.1, CRLF2, CSF2RA, MIR3690, RNA5SP498, IL3RA	Immune	0
539	3250	0	RP11-120D5.1, HCCS, AMELX, MIR548AX, ARHGAP6, GS1-590J6.3, MSL3, FRMPD4, RN7SKP290, PRPS2	Immune	0
540	3251	0	TLR7, TLR8, TMSB4X, FAM9C, RP11-791M20.1, GS1-600G8.5, ATXN3L, RP11-142G7.2, MIR6086, RN7SKP20	Immune	0
541	3263	0	MIR548F5, RP11-305F18.1, FAM47A, RP11-545D19.1, TMEM47, FAM47B, MAGEB16, CFAP47, FAM47C, PRRG1	Immune	0
542	3264	0	LANCL3, XK, CYBB, DYNLT3, AL121578.2, HYPM, MIR548AJ2, SYTL5, SRPX, RP13-43E11.1	Immune	0
543	3265	0	RPGR, OTC, AF241726.2, TSPAN7, RP4-646N3.1, MID1IP1, RP11-265P11.1, RP11-265P11.2, RP11-157D23.2, MIR3937	Immune	0
544	3266	0	RN7SL732P, MIR1587, RP13-126P21.2, AC092198.1, BCOR, RP11-320G24.1, ATP6AP2, MPC1L, CXorf38, MED14	Immune	0
545	3289	0	AMER1, RN7SL799P, ASB12, MTMR8, ZC4H2, ZC3H12B, LAS1L, MSN, RP6-159A1.3, RP6-159A1.4	Immune	0
546	3293	0	GDPD2, DLG3, TEX11, SNORD3E, SLC7A3, SNX12, FOXO4, CXorf65, IL2RG, MED12	Immune	0
547	3294	0	NLGN3, RP5-1091N2.9, GJB1, ZMYM3, NONO, ITGB1BP2, TAF1, OGT, GCNA, CXCR3	Immune	0
548	3295	0	LINC00891, CXorf49, CXorf49B, NHSL2, RGAG4, RN7SL388P, ERCC6L, PIN4, RPS4X, CITED1	Immune	0
549	3296	0	HDAC8, PHKA1, RP11-69A21.2, DMRTC1B, DMRTC1, PABPC1L2B, PABPC1L2A, NAP1L6, NAP1L2, CDX4	Immune	0
550	3297	0	CHIC1, TSIX, XIST, RP13-216E22.4, JPX, FTX, MIR421, MIR374B, MIR374C, RN7SL648P	Immune	0
551	3301	0	MIR4328, P2RY10, GPR174, ITM2A, TBX22, FAM46D, BRWD3, HMGN5, SH3BGRL, POU3F4	Immune	0
552	3302	0	CYLC1, RPS6KA6, MIR548I4, HDX, APOOL, SATL1, RP5-928E24.2, ZNF711, POF1B, MIR1321	Immune	0
553	3313	0	MORC4, CLDN2, RBM41, NUP62CL, PIH1D3, FRMPD3, PRPS1, TSC22D3, NCBP2L, MID2	Immune	0
Note:	Positional encoding is the CUS type

## Sheet: S7
Table S7. Selected chromatin unwinding states (CUSs) of each cancer types
Order	CUS index	Positional encoding	Genes in CUS	Cancer type	CUS type
1	43	48	PLA2G2A, PLA2G5, PLA2G2D, PLA2G2F, RP3-340N1.2, PLA2G2C, UBXN10, RP4-745E8.2, VWA5B1, RP4-749H3.2	PDAC	3
2	44	55	CAMK2N1, MUL1, FAM43B, CDA, MIR6084, PINK1, DDOST, KIF17, SH2D5, RP5-930J4.2	PDAC	3
3	80	93	MTF1, RP11-109P14.10, INPP5B, SF3A3, FHL3, UTP11, POU3F1, RP5-884C9.2, MIR3659, RP11-329N22.1	OVC	6
4	81	105	RRAGC, MYCBP, RP5-864K19.6, GJA9, RP5-864K19.4, RHBDL2, AKIRIN1, NDUFS5, RNA5SP44, MACF1	OVC	6
5	191	12	KPRP, LCE1F, LCE1E, LCE1D, LCE1C, LCE1B, LCE1A, LCE6A, SMCP, IVL	CC	0
6	196	85	INTS3, RP11-216N14.9, SLC27A3, GATAD2B, DENND4B, CRTC2, MIR6737, SLC39A1, RP11-422P24.12, RP11-422P24.10	EC	5
7	197	87	CREB3L4, JTB, RP11-422P24.11, RAB13, RPS27, NUP210L, MIR5698, RN7SL431P, TPM3, MIR190B	EC	5
8	284	53	RP11-358H9.1, RP11-378J18.9, HHIPL2, TAF1A, RP11-378J18.3, MIA3, RP11-378J18.8, AIDA, BROX, FAM177B	PDAC	3
9	285	47	RP11-452F19.3, RP11-455P21.3, DISP1, TLR5, RP11-239E10.2, RP11-239E10.3, SUSD4, CCDC185, CAPN8, CAPN2	PDAC	3
10	287	90	WDR26, CNIH3, RP11-100E13.1, RP11-3L21.2, RP11-449J1.1, DNAH14, LBR, RP11-496N12.9, ENAH, RP11-145A3.1	EC	5
11	288	81	SRP9, EPHX1, RP11-285F7.2, TMEM63A, LEFTY1, RP4-559A3.7, PYCR2, MIR6741, LEFTY2, SDE2	EC	5
12	305	169	TBCE, B3GALNT2, GNG4, LYST, MIR1537, RP5-940F7.2, RP4-580N22.2, NID1, GPR137B, ERO1B	Melanoma	11
13	309	173	EXO1, BECN2, MAP1LC3C, RP11-561I11.4, RN7SKP12, RP11-561I11.3, PLD5, RP11-261C10.3, RP11-261C10.5, RP11-261C10.4	Melanoma	11
14	310	180	CEP170, MIR4677, SDCCAG8, RP11-269F20.1, AKT3, RP11-278H7.1, ZBTB18, RP11-278H7.4, RN7SL148P, RP11-278H7.3	Melanoma	11
15	380	28	EFEMP1, RN7SKP208, MIR217, MIR216A, MIR216B, AC011306.2, RP11-481J13.1, AC011306.1, AC007743.1, RNA5SP93	NSCLC	1
16	381	30	CCDC85A, VRK2, FANCL, RP11-334G22.1, AC007250.4, AC007131.1, AC007179.1, AC007131.2, RP11-444A22.1, RNA5SP94	NSCLC	1
17	529	63	SMARCAL1, AC098820.4, AC098820.3, RPL37A, AC073321.4, IGFBP2, IGFBP5, RNA5SP120, AC007563.3, AC007563.2	NPC	4
18	540	179	AC093843.1, EPHA4, AC079834.2, CTD-2308L22.1, AC079834.1, AC068489.1, PAX3, CCDC140, RP11-384O8.1, AC010980.2	Melanoma	11
19	541	167	SGPP2, FARSB, MOGAT1, ACSL3, AC097461.4, KCNE4, RN7SL807P, AC013448.1, AC013448.2, SCG2	Melanoma	11
20	542	166	AP1S3, WDFY1, MRPL44, AC073641.2, SERPINE2, FAM124B, RP11-92F20.1, AC073052.1, CUL3, DOCK10	Melanoma	11
21	544	70	AC097662.2, MFF, TM4SF20, MIR5703, AGFG1, AC064853.2, AC064853.3, SLC19A3, RNA5SP121, AC093762.1	NPC	4
22	664	15	RP11-299J3.8, KPNA1, PARP9, DTX3L, PARP15, PARP14, HSPBAP1, DIRC2, RP11-67L2.2, SEMA5B	CC	0
23	674	130	PLXND1, RN7SL752P, TMCC1, RNY3P13, RP11-93K22.6, TRH, RP11-93K22.13, ALG1L2, RP11-77P16.4, COL6A5	PC	8
24	675	123	COL6A6, PIK3R4, RN7SKP212, RP11-39E3.3, ATP2C1, ASTE1, RP11-265F19.1, NEK11, NUDT16, SNORA58	PC	8
25	676	122	MRPL3, RP11-517B11.4, CPNE4, MIR5704, ACPP, DNAJC13, ACKR4, ACAD11, NPHP3-ACAD11, UBA5	PC	8
26	709	22	PIK3CA, KCNMB3, ZNF639, RP11-255C15.3, MFN1, AC007620.3, RP11-145M9.5, GNB4, ACTL6A, RP11-15L13.4	NSCLC	1
27	710	18	RP11-145M9.6, MRPL47, NDUFB5, USP13, RP11-494H4.3, PEX5L, RNA5SP149, RP11-420J11.2, RP11-496B10.3, TTC14	NSCLC	1
28	711	16	CCDC39, RN7SL229P, FXR1, DNAJC19, SOX2-OT, SOX2, RN7SL703P, RNA5SP150, RN7SKP265, RP11-416O18.1	NSCLC	1
29	712	17	RP11-139K4.2, RP11-646E18.2, RP11-646E18.4, RP11-225N10.1, ATP11B, RP11-531F16.4, DCUN1D1, MCCC1, LAMP3, RNA5SP151	NSCLC	1
30	713	19	B3GNT5, MCF2L2, SNORA63D, KLHL6, KLHL24, YEATS2, MAP6D1, PARL, MIR4448, ABCC5	NSCLC	1
31	719	162	FETUB, HRG, RP11-573D15.8, KNG1, RP11-573D15.9, SNORD2, EIF4A2, MIR1248, SNORA81, SNORA63	HCC	10
32	722	9	LPP-AS2, LPP, MIR28, TPRG1, TP63, MIR944, P3H2, CLDN1, CLDN16, TMEM207	CC	0
33	726	26	ATP13A3, AC108676.1, TMEM44, RP11-534C12.1, AC046143.3, LSG1, FAM43A, AC106706.1, AC090505.6, AC090505.4	NSCLC	1
34	727	25	MIR3137, RN7SL36P, XXYLT1, ACAP2, RNU6ATAC24P, PPP1R2, AC091633.3, RN7SL73P, APOD, AC069213.1	NSCLC	1
35	730	20	CTD-2002J20.1, RNF168, SMCO1, WDR53, FBXO45, NRROS, PIGX, CEP19, PAK2, SENP5	NSCLC	1
36	731	24	NCBP2, PIGZ, AC011322.1, MELTF, DLG1, MIR4797, AC128709.3, AC128709.4, AC128709.2, RP13-616I3.1	NSCLC	1
37	740	86	MFSD10, NOP14, GRK4, HTT, MSANTD1, RGS12, HGFAC, DOK7, LRPAP1, RP11-529E10.7	EC	5
38	741	80	AC141928.1, ADRA2C, AC226119.1, OTOP1, TMEM128, LYAR, ZBTB49, RP11-265O12.1, NSG1, STX18	EC	5
39	742	88	MSX1, RN7SKP113, CYTL1, STK32B, RN7SKP275, C4orf6, EVC2, EVC, CRMP1, MIR378D1	EC	5
40	744	51	RP11-539L10.2, S100P, MRFAP1L1, BLOC1S4, KIAA0232, TBC1D14, RN7SKP292, RP11-367J11.2, CCDC96, TADA2B	PDAC	3
41	767	132	RBM47, NSUN7, RNA5SP160, APBB2, UCHL1, LIMCH1, PHOX2B, RP11-457P14.5, TMEM33, DCAF4L1	PC	8
42	785	160	GRSF1, MOB1B, DCK, SLC4A4, RNA5SP163, GC, NPFFR2, ADAMTS3, RNU4ATAC9P, RNU6ATAC5P	HCC	10
43	787	34	PF4V1, CXCL1, PF4, PPBP, CXCL5, RN7SL218P, CXCL3, CXCL2, RP11-629B11.5, MTHFD2L	CRC	2
44	788	32	EPGN, EREG, RP11-727M10.1, AREG, AC142293.3, BTC, RP11-44F21.3, PARM1, RP11-44F21.2, RP11-44F21.5	CRC	2
45	790	131	NAAA, SDAD1, RP11-630D6.5, CXCL9, CXCL10, CXCL11, ART3, NUP54, SCARB2, FAM47E	PC	8
46	791	125	FAM47E-STBD1, STBD1, CCDC158, MIR4450, MIR548AH, SHROOM3, RP11-359D14.2, RP11-359D14.3, SOWAHB, SEPT11	PC	8
47	842	157	RNF175, SFRP2, RP11-290O12.2, RP11-9N12.2, RP11-9N12.3, DCHS2, PLRG1, FGB, FGA, FGG	HCC	10
48	843	163	LRAT, RBM46, RP11-92A5.2, NPY2R, AC097467.2, MAP9, RP13-487K5.1, GUCY1A3, GUCY1B3, ASIC5	HCC	10
49	966	59	SPATA24, DNAJC18, ECSCR, TMEM173, UBE2D2, CTD-3224K15.3, CTD-3224K15.2, CXXC5, CTB-35F21.1, CTB-35F21.5	PDAC	3
50	977	60	PCDHGC4, PCDHGC5, CTD-2024I7.13, DIAPH1, AC008781.7, HDAC3, RELL2, FCHSD1, ARAP3, AC005753.1	PDAC	3
51	978	56	PCDH1, AC005740.3, KIAA0141, AC005740.6, PCDH12, RNF14, AC005740.5, GNPDA1, AC005740.4, NDFIP1	PDAC	3
52	979	52	SPRY4, AC005592.2, FGF1, AC005592.3, AC005592.1, ARHGAP26, NR3C1, MIR5197, HMHB1, RN7SL87P	PDAC	3
53	1025	149	MIR6720, FOXF2, RN7SL352P, RP11-157J24.2, FOXCUT, FOXC1, GMDS, RP1-136B1.1, C6orf195, RP11-145H9.3	GC	9
54	1037	174	RP11-679B17.2, ADTRP, RP3-413H6.2, RP11-456H18.2, HIVEP1, EDN1, RN7SKP293, RP11-125M16.1, PHACTR1, RP1-257A7.4	Melanoma	11
55	1038	170	RP1-257A7.5, TBC1D7, GFOD1, RN7SKP204, SIRT5, RP1-223E5.4, NOL7, RANBP9, MCUR1, RP3-500L14.2	Melanoma	11
56	1039	168	RNF182, CD83, RP11-359N11.1, RP3-448I9.2, RP3-448I9.1, RP11-330A16.1, RP11-146I2.1, RN7SL332P, RP11-560J1.2, JARID2	Melanoma	11
57	1040	171	DTNBP1, MYLIP, MIR4639, RP3-467D16.3, GMPR, ATXN1, RP1-151F17.1, RP1-151F17.2, STMND1, RBM24	Melanoma	11
58	1072	161	C2, C2-AS1, CFB, NELFE, MIR1236, SKIV2L, DXO, STK19, C4A, C4B	HCC	10
59	1082	71	PACSIN1, SPDEF, C6orf106, RN7SL200P, RP11-140K17.3, SNRPC, UHRF1BP1, RNY3P15, TAF11, ANKS1A	NPC	4
60	1108	29	FBXO9, RN7SL244P, GCM1, MIR5685, ELOVL5, RP3-483K16.4, RN7SKP256, RP1-27K12.4, GCLC, RP1-27K12.2	NSCLC	1
61	1109	23	RP11-345L23.1, KLHL31, RP11-79N23.1, LRRC1, RP3-523E19.2, RP11-411K7.1, MLIP, TINAG, RP11-524H19.2, FAM83B	NSCLC	1
62	1110	27	HCRTR2, GFRAL, HMGCLL1, BMP5, COL21A1, DST, RP11-472M19.2, BEND6, KIAA1586, ZNF451	NSCLC	1
63	1116	66	OOEP, DDX43, MB21D1, MTO1, RN7SL827P, RP11-505P4.6, EEF1A1, RP11-505P4.7, SLC17A5, RP11-553A21.3	NPC	4
64	1173	89	RP1-137K2.2, TMEM242, RP5-933K21.3, MIR3692, ZDHHC14, SNX9, RP11-52J3.3, RP11-52J3.2, RP3-403L10.3, SYNJ2	EC	5
65	1174	76	SERAC1, GTF2H5, TULP4, RN7SL173P, TMEM181, MIR7161, DYNLT1, SYTL3, MIR3918, EZR	EC	5
66	1175	77	RSPH3, RP1-111C20.4, TAGAP, RP1-111C20.3, RP11-13P5.1, RP11-13P5.2, FNDC1, RP11-125D12.2, RP3-393E18.2, SOD2	EC	5
67	1188	148	FAM20C, AC145676.2, AC226118.1, AC147651.1, PDGFA, AC147651.3, AC147651.5, AC147651.4, PRKAR1B, DNAAF5	GC	9
68	1189	147	SUN1, RP11-449P15.2, GET4, ADAP1, COX19, CYP2W1, MIR339, AC073957.15, GPR146, RP11-449P15.1	GC	9
69	1209	176	AC002480.3, AC002480.4, AC073072.5, IL6, TOMM7, SNORD93, FAM126A, KLHL7, NUPL2, AC005082.12	Melanoma	11
70	1248	41	TRIM74, NSUN5, TRIM50, FKBP6, FZD9, BAZ1B, BCL7B, TBL2, MLXIPL, VPS37D	CRC	2
71	1249	31	DNAJC30, WBSCR22, STX1A, MIR4284, RN7SL265P, ABHD11, CLDN3, CLDN4, WBSCR27, WBSCR28	CRC	2
72	1259	124	ABCB1, RUNDC3B, SLC25A40, DBF4, ADAM22, SRI, CTB-167B5.1, AC003991.3, STEAP4, AC002127.2	PC	8
73	1260	121	C7orf62, ZNF804B, AC002064.3, RP5-1121E10.2, STEAP1, STEAP2, AC002064.4, CFAP69, AC002064.5, GTPBP10	PC	8
74	1261	129	CLDN12, AC002456.2, CDK14, AC002458.1, FZD1, RP11-115N4.1, CTB-111F10.1, MTERF1, AKAP9, CYP51A1	PC	8
75	1264	84	MIR4652, GNGT1, TFPI2, AC002076.10, GNG11, BET1, AC006378.2, AC003092.1, AC003092.2, COL1A2	EC	5
76	1266	79	AC004012.1, ASB4, PDK4, AC002451.3, DYNC1I1, MIR591, SLC25A13, SEM1, RN7SL252P, DLX6-AS1	EC	5
77	1267	83	DLX6, DLX5, SDHAF3, RN7SKP104, TAC1, ASNS, AC079781.5, MIR5692A1, MIR5692C2, OCM2	EC	5
78	1270	58	ATP5J2, ZNF789, ZNF394, ZKSCAN5, FAM200A, ZNF655, GS1-259H13.13, TMEM225B, ZSCAN25, CYP3A5	PDAC	3
79	1289	178	AC073071.1, AC003088.1, LRRN3, IMMP2L, AC003077.1, RNA5SP237, DOCK4, ZNF277, RN7SKP187, AC004112.4	Melanoma	11
80	1396	103	RP11-1081M5.1, RP11-400K9.3, RP11-400K9.4, ATP6V1H, RP11-1070A24.2, RGS20, TCEA1, RP11-30L15.6, LYPLA1, MRPL15	OVC	6
81	1432	104	LAPTM4B, MATN2, RPL30, SNORA72, KB-1208A12.3, ERICH5, RIDA, POP1, NIPAL2, KCNS2	OVC	6
82	1439	99	KB-1254G8.1, AZIN1, KB-1507C5.3, KB-1507C5.2, KB-1639H6.2, ATP6V1C1, MIR3151, BAALC, RP11-318M2.2, RP11-318M2.3	OVC	6
83	1440	96	FZD6, CTHRC1, RP11-1C8.6, SLC25A32, DCAF13, RP11-1C8.5, RP11-1C8.7, RP11-1C8.4, RIMS2, DCSTAMP	OVC	6
84	1463	6	TSNARE1, RP13-467H17.1, ADGRB1, ARC, AC145123.2, JRK, PSCA, LY6K, CTD-2292P10.4, CTD-2292P10.2	CC	0
85	1464	3	THEM6, SLURP1, LYPD2, RP11-706C16.7, SLURP2, LYNX1-SLURP2, LYNX1, LY6D, RP11-706C16.8, GML	CC	0
86	1465	7	CYP11B1, CYP11B2, RP11-273G15.2, LY6E, C8orf31, RP11-520P18.5, LY6H, GPIHBP1, ZFP41, RP13-582O9.6	CC	0
87	1470	98	GRINA, PARP10, SPATC1, CTD-3065J16.6, MIR6846, OPLAH, CTD-3065J16.9, EXOSC4, MIR6847, GPAA1	OVC	6
88	1471	92	CYC1, SHARPIN, MAF1, WDR97, HGH1, MROH1, MIR7112, SCX, BOP1, HSF1	OVC	6
89	1472	91	GS1-393G12.12, MIR6848, DGAT1, SCRT1, TMEM249, GS1-393G12.13, FBXL6, SLC52A2, ADCK5, MIR939	OVC	6
90	1473	94	MIR1234, MIR6849, CPSF1, GS1-393G12.14, SLC39A4, VPS28, MIR6893, TONSL, AC084125.4, CYHR1	OVC	6
91	1474	102	CTD-2517M22.16, KIFC2, FOXH1, PPP1R16A, GPT, MFSD3, CTD-2517M22.17, RECQL4, LRRC14, LRRC24	OVC	6
92	1492	13	CDKN2A, CDKN2B, CDKN2B-AS1, RP11-408N14.1, DMRTA1, RP11-399D6.2, RP11-370B11.3, RP11-315I14.2, ELAVL2, RP11-321L2.1	CC	0
93	1557	164	FKBP15, SLC31A1, CDC26, PRPF4, RNF183, WDR31, BSPRY, HDHD3, ALAD, POLE3	HCC	10
94	1558	151	C9orf43, RGS3, RP11-168K11.2, RP11-168K11.3, RP11-18B16.2, ZNF618, AMBP, KIF12, MIR455, COL27A1	HCC	10
95	1559	152	ORM1, ORM2, AKNA, RP11-9M16.2, DFNB31, ATP6V1G1, C9orf91, RP11-402G3.3, TNFSF15, TNFSF8	HCC	10
96	1609	21	RP11-445P17.8, UCN3, TUBAL3, NET1, CALML5, RP11-116G8.5, CALML3, RP13-463N16.6, RP11-336A10.5, RP11-336A10.4	NSCLC	1
97	1735	57	AP006285.7, FAM99A, FAM99B, AP006285.6, KRTAP5-6, IFITM10, RP11-295K3.1, CTSD, AC068580.6, AC068580.7	PDAC	3
98	1837	46	MIR3163, C11orf86, SYT12, MIR6860, RHOD, KDM2A, ADRBK1, ANKRD13D, SSH3, POLD4	PDAC	3
99	1841	101	RP5-903G2.2, UNC93B1, ALDH3B1, RP5-901A4.1, MIR7113, NDUFS8, MIR4691, MIR6753, TCIRG1, RP11-802E16.3	OVC	6
100	1842	97	CHKA, CTD-2655K5.1, KMT5B, C11orf24, LRP5, PPP6R3, CTD-2007L18.5, GAL, MTL5, CPT1A	OVC	6
101	1843	95	RP11-757G1.6, MRPL21, IGHMBP2, RP11-757G1.5, MRGPRD, RP11-554A11.5, MRGPRF, RP11-554A11.6, MIR3164, TPCN2	OVC	6
102	1844	100	RP11-554A11.7, RP11-554A11.8, MYEOV, RP11-211G23.2, RP11-211G23.1, AP000439.1, AP000439.2, AP000439.5, AP000439.3, CCND1	OVC	6
103	1892	159	AP000997.1, AP000997.2, AP000997.3, AP000797.3, AP000797.4, AP001891.1, AP000770.2, AP000770.1, BUD13, AP006216.10	HCC	10
104	1893	155	ZPR1, APOA5, AP006216.5, APOA4, APOC3, APOA1, SIK3, RNY4P6, AP000936.1, AP000936.4	HCC	10
105	1927	74	RP11-234B24.4, KCNA6, KCNA1, RP11-429A20.3, KCNA5, RP11-319E16.1, RP11-319E16.2, RP11-1038A11.3, RP11-1038A11.2, RP11-1038A11.1	NPC	4
106	1929	62	LTBR, RP1-102E24.8, CD27-AS1, CD27, TAPBPL, VAMP1, RP1-102E24.10, MRPL51, SCARNA10, NCAPD2	NPC	4
107	1930	61	RP5-940J5.3, GAPDH, RP5-940J5.9, RP5-940J5.8, IFFO1, NOP2, SCARNA11, RP5-940J5.6, CHD4, LPAR5	NPC	4
108	1949	113	RNA5SP353, RP11-4N23.4, RN7SKP162, GRIN2B, RP11-134N1.2, ATF7IP, RP11-502N13.2, PLBD1, RN7SKP134, RP11-695J4.2	BC	7
109	1950	106	GUCY2C, RP11-174G6.1, HIST4H4, H2AFJ, WBP11, SMCO3, ART4, RP11-233G1.4, C12orf60, MGP	BC	7
110	1951	107	ERP27, ARHGDIB, PDE6H, RP11-508P1.2, RERG, PTPRO, EPS8, RP11-6B19.1, STRAP, DERA	BC	7
111	1952	114	SLC15A5, MGST1, RP11-424M22.3, LMO3, RP11-69C13.1, RP11-239A17.1, RP11-871F6.3, MIR3974, RERGL, PIK3C2G	BC	7
112	1956	175	CMAS, ST8SIA1, RP11-73M14.1, RP11-359J14.2, C2CD5, RP11-268P4.5, RP11-268P4.4, ETNK1, RP11-449P1.1, RP11-114G22.1	Melanoma	11
113	1990	10	KRT5, KRT71, KRT74, KRT72, RP11-641A6.2, KRT73, KRT2, KRT1, KRT77, KRT76	CC	0
114	1991	40	KRT3, KRT4, KRT79, KRT78, KRT8, KRT18, EIF4B, RP11-983P16.4, TNS2, MIR6757	CRC	2
115	1997	75	RP11-834C11.5, RP11-834C11.4, RP11-834C11.11, SMUG1, RP11-834C11.10, RP11-834C11.8, CBX5, RN7SL390P, RP11-968A15.2, HNRNPA1	NPC	4
116	2004	68	ERBB3, PA2G4, RP11-603J24.17, RPL41, RP11-603J24.6, ZC3H10, RP11-603J24.5, ESYT1, RP11-603J24.14, MYL6B	NPC	4
117	2005	73	MYL6, SMARCC2, RNF41, NABP2, SLC39A5, ANKRD52, COQ10A, RP11-977G19.14, CS, RP11-977G19.10	NPC	4
118	2043	69	MIR3685, METAP2, USP44, NTN4, RP11-536G4.1, RP11-536G4.2, SNRPF, CCDC38, AMDHD1, HAL	NPC	4
119	2064	65	MIR6861, RP3-521E19.2, RN7SKP71, HECTD4, RPL6, PTPN11, RPH3A, OAS1, OAS3, OAS2	NPC	4
120	2074	67	PXN, SIRT4, PLA2G1B, MSI1, COX6A1, TRIAP1, AL021546.6, GATC, SRSF9, DYNLL1	NPC	4
121	2192	135	RP11-81F13.1, SLC25A21, MIR4503, SLC25A21-AS1, MIPOL1, RP11-356O9.2, RP11-356O9.1, FOXA1, TTC6, CTD-2058B24.3	PC	8
122	2201	14	ABHD12B, PYGL, RP11-218E20.5, RP11-218E20.3, TRIM9, RP11-1140I5.1, TMX1, RP11-255G12.2, RP11-255G12.3, FRMD6	CC	0
123	2211	126	L3HYPDH, JKAMP, CCDC175, MIR5586, RTN1, RP11-62H20.1, LRRC9, RP11-16B13.1, PCNX4, DHRS7	PC	8
124	2212	133	CTD-2184C24.2, PPM1A, CTD-2568P8.1, C14orf39, SIX6, RP11-1042B17.3, SALRNA1, SIX1, SIX4, MNAT1	PC	8
125	2219	134	MPP5, ATP6V1D, EIF2S1, PLEK2, MIR5694, TMEM229B, PLEKHH1, PIGH, ARG2, RNA5SP386	PC	8
126	2248	165	RP11-131H24.4, MIR4506, ASB2, OTUB2, DDX24, IFI27L1, IFI27, IFI27L2, PPP4R4, SERPINA10	HCC	10
127	2269	54	XRCC3, ZFYVE21, PPP1R13B, LINC00637, CTD-2134A5.4, C14orf2, RD3L, TDRD9, RN7SL634P, ASPG	PDAC	3
128	2332	177	PYGO1, PRTG, NEDD4, RN7SL568P, RFX7, TEX9, RP11-48G14.2, RP11-48G14.1, MNS1, RP11-48G14.3	Melanoma	11
129	2401	120	MRPL28, TMEM8A, NME4, DECR2, LA16c-359F1.1, RAB11FIP3, LINC00235, MIR5587, CAPN15, MIR3176	BC	7
130	2405	116	LA16c-306A4.1, LMF1, LA16c-366D3.1, RP11-161M6.2, SOX8, RP11-161M6.3, SSTR5, C1QTNF8, RP11-616M22.11, RP11-616M22.1	BC	7
131	2406	117	CACNA1H, RP11-616M22.3, TPSG1, RP11-616M22.12, TPSB2, TPSAB1, TPSD1, PRSS29P, RP11-616M22.7, LA16c-358B7.4	BC	7
132	2407	115	UBE2I, LA16c-358B7.3, BAIAP3, TSR3, GNPTG, LA16c-316G12.2, UNKL, LA16c-312E8.2, C16orf91, CCDC154	BC	7
133	2408	109	LA16c-390E6.5, LA16c-390E6.4, CLCN7, AL031705.1, PTX4, TELO2, LA16c-385E7.1, TMEM204, IFT140, LA16c-395F10.2	BC	7
134	2409	108	LA16c-395F10.1, CRAMP1, LA16c-431H6.6, HN1L, LA16c-329F2.1, MIR3177, MAPK8IP3, LA16c-361A3.3, NME3, MRPS34	BC	7
135	2417	140	CEMP1, MIR3178, RP11-20I23.13, RP11-20I23.8, RP11-20I23.6, PDPK1, RP11-20I23.7, CTD-3126B10.1, AC141586.5, CTD-3126B10.4	GC	9
136	2418	143	KCTD5, PRSS27, SRRM2, ELOB, CTD-2270P14.5, PRSS33, SNORA3C, PRSS41, PRSS21, ZG16B	GC	9
137	2565	142	SPNS2, MYBBP1A, GGT6, RP11-141J13.3, SMTNL2, RP11-141J13.5, ALOX15, AC091153.4, PELP1, RP11-314A20.2	GC	9
138	2566	150	ARRB2, RP11-314A20.5, MED11, CXCL16, ZMYND15, TM4SF5, VMO1, GLTPD2, PSMB6, RP11-81A22.5	GC	9
139	2613	154	CTD-2008P7.10, CTD-2008P7.9, CTD-2008P7.8, CTD-2008P7.1, TMEM97, IFT20, TNFAIP1, POLDIP2, TMEM199, MIR4723	HCC	10
140	2614	153	CTB-96E2.7, SEBOX, CTB-96E2.2, VTN, SARM1, SLC46A1, CTD-2350C19.2, SLC13A2, FOXN1, RP11-192H23.4	HCC	10
141	2616	72	SDF2, AC010761.13, SUPT6H, PROCA1, RAB34, SNORD42B, RPL23A, AC010761.8, SNORD4A, SNORD42A	NPC	4
142	2680	42	MIR10A, HOXB5, HOXB6, HOXB8, HOXB7, HOXB9, MIR196A1, RP11-357H14.17, CTD-2377D24.6, PRAC1	CRC	2
143	2687	138	XYLT2, MRPL27, EME1, LRRC59, RP1-117B12.4, ACSF2, CHAD, RP11-94C24.13, RSAD1, RP11-94C24.6	GC	9
144	2688	139	MYCBPAP, EPN3, SPATA20, CACNA1G, CTB-22K21.2, ABCC3, RP11-294J22.6, ANKRD40, LUC7L3, AC005921.2	GC	9
145	2689	146	MIR8059, WFIKKN2, TOB1, RP11-700H6.4, RP11-700H6.1, RP11-700H6.2, SPAG9, RP11-481C4.1, NME1, NME1-NME2	GC	9
146	2718	64	LINC00469, AC125421.1, RP11-101O21.1, RPL38, CTD-2514K5.2, TTYH2, CTD-2514K5.4, DNAI2, RP11-647F2.2, KIF19	NPC	4
147	2720	111	CTD-2006K23.2, CD300LF, RAB37, RP11-452I5.2, MIR3615, SLC9A3R1, NAT9, TMEM104, GRIN2C, FDXR	BC	7
148	2745	112	RP11-498C9.12, MAFG-AS1, RP11-498C9.13, PYCR1, MYADML2, AC137723.5, NOTUM, RP11-498C9.17, ASPSCR1, STRA13	BC	7
149	2746	118	LRRC45, RAC3, DCXR, RP13-650J16.1, RFNG, GPS1, DUS1L, FASN, RP11-1376P16.2, CCDC57	BC	7
150	2775	8	CHST9, RP11-57J16.1, RP11-26N15.2, RP11-612A1.1, RP11-739N10.1, AC015933.2, CDH2, MIR302F, RP11-675P14.1, DSC3	CC	0
151	2776	11	DSC2, RP11-408H20.3, RP11-408H20.2, DSC1, DSG1, RP11-534N16.1, DSG4, DSG3, RP11-650P15.1, DSG2	CC	0
152	2796	128	NARS, RP11-35G9.3, RP11-35G9.5, ATP8B1, RP11-693L9.2, NEDD4L, RP11-845C23.3, RP11-1151B14.2, RP11-1151B14.3, MIR122	PC	8
153	2797	127	MIR3591, RP11-1151B14.4, ALPK2, RP11-126O1.2, SNORA108, RP11-126O1.6, RP11-126O1.5, RP11-126O1.4, MALT1, RP11-108P20.3	PC	8
154	2800	4	RP11-879F14.2, RP11-879F14.1, RP11-1096D5.2, RNF152, PIGN, KIAA1468, RP11-173A16.1, TNFRSF11A, RP11-120K19.4, ZCCHC2	CC	0
155	2801	1	RN7SL705P, PHLPP1, RP11-299P2.2, BCL2, KDSR, RP11-635N19.1, VPS4B, SERPINB5, SERPINB12, SERPINB13	CC	0
156	2802	2	SERPINB4, SERPINB3, SERPINB11, SERPINB7, SERPINB2, SERPINB10, HMSD, SERPINB8, LINC00305, RP11-146N18.1	CC	0
157	2803	5	AC007948.1, AC007631.1, RP11-775G23.1, CDH7, CDH19, MIR5011, CTD-2541J13.1, CTD-2541J13.2, DSEL, RP11-638L3.1	CC	0
158	2817	35	PALM, MISP, AC006273.4, AC006273.5, PTBP1, MIR4745, MIR3187, LPPR3, AZU1, PRTN3	CRC	2
159	2818	33	ELANE, CFD, MED16, R3HDM4, KISS1R, ARID3A, WDR18, LLNLR-284B4.2, GRIN3B, LLNLR-284B4.1	CRC	2
160	2822	43	PCSK4, REEP6, CTB-25B13.9, ADAMTSL5, PLK5, MEX3D, RN7SL477P, MBD3, AC005943.2, UQCR11	CRC	2
161	2826	44	AMH, JSRP1, OAZ1, C19orf35, LINGO3, LLfos-48D6.2, LSM7, SPPL2B, TMPRSS9, TIMM13	CRC	2
162	2867	119	CTD-3105H18.14, ZNF799, ZNF443, CTD-3105H18.7, CTD-3105H18.18, ZNF709, CTD-2192J16.17, ZNF564, CTD-2192J16.11, CTD-2192J16.20	BC	7
163	2868	110	ZNF490, ZNF791, CTD-2192J16.22, MAN2B1, CTD-2192J16.24, WDR83OS, WDR83, DHPS, CTD-2192J16.26, CTD-2659N19.2	BC	7
164	2891	38	PIK3R2, AC007192.4, IFI30, MPV17L2, RAB3A, AC068499.10, PDE4C, KIAA1683, JUND, MIR3188	CRC	2
165	2892	36	LSM4, RN7SL513P, PGPEP1, GDF15, MIR3189, LRRC25, SSBP4, ISYNA1, CTD-3137H5.1, ELL	CRC	2
166	2893	39	AC005387.3, AC005387.2, FKBP8, AC005253.2, KXD1, AC005253.4, UBA52, CRLF1, C19orf60, TMEM59L	CRC	2
167	2931	45	EIF3K, CTB-186G2.4, ACTN4, CTD-2540F13.2, CAPN12, LGALS7, LGALS7B, LGALS4, AC104534.2, ECH1	CRC	2
168	2954	156	CTB-171A8.1, CEACAM16, BCL3, MIR8085, CBLC, BCAM, NECTIN2, CTB-129P6.4, TOMM40, APOE	HCC	10
169	2955	158	APOC1, APOC4, APOC4-APOC2, APOC2, CTB-129P6.11, CLPTM1, RELB, CLASRP, ZNF296, CTB-179K24.3	HCC	10
170	3084	78	TP53TG5, DBNDD2, MIR6812, PIGT, RP3-453C12.15, WFDC2, RP3-461P17.9, SPINT3, WFDC6, EPPIN-WFDC6	EC	5
171	3103	37	RP1-309F20.3, RP1-309F20.4, NELFCD, CTSZ, TUBB1, ATP5E, PRELID3B, ZNF831, EDN3, RP4-614C15.2	CRC	2
172	3110	144	RP11-305P22.9, HAR1B, HAR1A, RP5-963E22.5, RP5-963E22.4, YTHDF1, RP5-963E22.6, BIRC7, MIR3196, NKAIN4	GC	9
173	3111	136	ARFGAP1, MIR4326, COL20A1, CHRNA4, RP11-261N11.8, KCNQ2, EEF1A2, PPDPF, PTK6, RP4-697K14.15	GC	9
174	3112	137	SRMS, C20orf195, HELZ2, GMEB2, CTD-3184A7.4, STMN3, RTEL1, RTEL1-TNFRSF6B, TNFRSF6B, ARFRP1	GC	9
175	3145	145	MIR6508, SH3BGR, B3GALT5-AS1, B3GALT5, AF064860.7, IGSF5, PCP4, MIR4760, DSCAM, MIR3197	GC	9
176	3146	141	PLAC4, BACE2, FAM3B, MX2, MX1, AP001610.5, TMPRSS2, AP001610.9, AP006748.1, LINC00479	GC	9
177	3149	50	AP001625.6, AP001626.1, AP001626.2, PDE9A, AP001627.1, KB-51A8.1, AP001628.7, AP001628.6, WDR4, NDUFV3	PDAC	3
178	3150	49	MIR5692B, AP001630.5, PKNOX1, CBS, U2AF1, AP001631.9, AP001631.10, CRYAA, AP001046.5, AP001046.6	PDAC	3
179	3253	172	FANCB, MOSPD2, ASB9, ASB11, PIGA, FIGF, PIR, BMX, ACE2, GS1-594A7.3	Melanoma	11
180	3259	82	RP13-314C10.5, SAT1, APOO, CXorf58, KLHL15, EIF2S3, ZFX, PDK3, PCYT1B, SCARNA23	EC	5
Note:	Positional encoding is the order of CUSs by ascending order of p-value

## Sheet: S8
Table S8. Tumor stage information of public patient PBMC samples selected to use in this study.
Cancer Type	Database/Cohort	sample	Sex	Status (a=alive; d=deceased)	Age at Surgery (Years)	Tumor Stage, AJCC 8th edition	Type of Surgery	Treatment received prior to Surgery (1= treated; 0=untreated)	Stage	Metastasis	Number of predicted CTC	Reference
NSCLC_PBMC	GSE127465	p1b1	M	a	79	pT2a N1Mx	RLL lobectomy	0	IIB	Metastasis	30	Zilionis et al. 2019
NSCLC_PBMC	GSE127465	p1b2	M	a	79	pT2a N1Mx	RLL lobectomy	0	IIB	Metastasis	29
NSCLC_PBMC	GSE127465	p1b3	M	a	79	pT2a N1Mx	RLL lobectomy	0	IIB	Metastasis	29
NSCLC_PBMC	GSE127465	p2b1	F	a	74	ypT4 N1Mx	L pneumonectomy	1	IIIA	Metastasis	125
NSCLC_PBMC	GSE127465	p3b1	F	a	61	pT4N0M1a	RUL lobectomy	0	IVA	Metastasis	9
NSCLC_PBMC	GSE127465	p4b1	M	a	83	pT1bN0Mx	LUL wedge	0	IA2	Non-Metastasis	1
NSCLC_PBMC	GSE127465	p6b1	M	a	76	pT1bNxMx	LUL wedge	0	IA2	Non-Metastasis	10
NSCLC_PBMC	GSE127465	p7b1	F	a	63	pT3N1Mx	LUL lobectomy	0	IIIA	Metastasis	25
BC_PBMC	GSE174463	GSM5311807_LinNeg				IV			IV	Metastasis	45	Pauken et al. 2021
BC_PBMC	GSE174463	GSM5311808_LinPosi				IV			IV	Metastasis	9
BC_PBMC	GSE174463	GSM5311809_LinNeg				IV			IV	Metastasis	70
BC_PBMC	GSE174463	GSM5311810_LinPosi				IV			IV	Metastasis	69
BC_PBMC	GSE174463	GSM5311811_LinNeg				II			II	Non-Metastasis	30
BC_PBMC	GSE174463	GSM5311812_LinPosi				II			II	Non-Metastasis	19
GC_PBMC	OMIX001073	GC06	F			T4aN3aM0			IIIB	Metastasis	10	Sun et al. 2022
GC_PBMC	OMIX001073	GC08	M			T1bN0M0			IA	Non-Metastasis	51
GC_PBMC	OMIX001073	GC10	M			T3N3aM0			IIIB	Metastasis	75
Notes: Tumor stage information of each sample were from original references. Column 'Metastasis' was defined based on whether the sample had metastasis. Metastasis: the sample had metastasis of lymph node or metastatic tumor; Non-metastasis: the sample had no metastasis of lymph node and metastatic tumor.

## Sheet: S9
Table S10. A systematic comparison of panCTC versus existing deep learning techniques for CTC detection.
Methods	scATOMIC	CopyKAT	scGPT/scFoundation	iCTC/CTC-Tracer	panCTC
Primary Design Goal	Classification and identification of various cell types, including tumor and immune cells	Identification of tumor cells by calculating copy number variation (CNV)	Provision of general gene expression embeddings to support downstream single-cell analysis tasks	CTC identification and tracing	CTC identification and tracing
Model Type & Architecture	Specialized model (based on Random Forest)	Specialized model (based on bioinformatics algorithms for CNV calculation)	Foundational model (based on Transformer architecture)	iCTC: Specialized model (Binary classification based on CTCs’ DEG);	Specialized model (first calculates CUS via bioinformatics algorithms, then analyzes with Transformer attention networks)
				CTC-Tracer: Specialized model (Clustering after CTC’s feature extraction)
Features & Classification Basis	Based on whole-genome expression levels	Compares cell subtypes with normal cells to compute regional gene levels as CNV signals	Based on whole-genome expression levels	Uses common cancer markers or feature embedding	Based on CUS (Chromatin Unwinding State) features derived from whole-genome expression, providing more robust cell-state information
Data Utilization & Training Strategy	Trained on large-scale single-cell atlases containing multiple tissue/cell types, emphasizing classification breadth	Trained on tumor cell data, with strong task specificity	Trained on large-scale single-cell data from multiple cell types, focusing on general representation learning	Trained on datasets containing CTCs and WBCs; limited sample size affects model generalization	Trained on large-scale primary tumor cells and multiple tissue types to improve generalization to unseen CTCs
Key Assumptions Regarding CTC Heterogeneity	Cellular features are lineage-based, but no specific design for highly heterogeneous CTCs	No specific design for highly heterogeneous CTCs	Learns gene-gene relationships from massive data, but no specific modeling for CTC heterogeneity	Assumes CTCs share some similarity, potentially overlooking their high heterogeneity	CTCs originate from primary tumor cells, sharing common biological features despite differences; CUS captures such intrinsic features
CTC Detection Capabilities	Supports both identification and tracing	Can only determine whether a cell is a CTC via CNV; tracing requires additional models	Can build downstream models based on embeddings for identification and tracing	iCTC: Identification only; CTC-Tracer: both identification and tracing	Supports both identification and tracing
Main Limitations	Limited training data; Random Forest is less capable of modeling highly heterogeneous CTCs	Only applicable to tumor cells with significant CNV; limited performance for CTCs with subtle CNV	Pre-training data bias may affect embedding performance on CTC-specific tasks	Limited number of annotated CTC samples leads to simple model structure and limited generalization	Training data from primary tumor cells is larger than specialized models but smaller than foundational models; performance can be further improved with more data

## Sheet: S10
Table S11. A systematic comparison of panCTC versus with current clinical gold-standard approaches.
I. vs. Gold Standard: CellSearch
Advantages	Sensitivity	panCTC demonstrates superior patient-level detection rate (100%) compared to published CellSearch data (83.3%-97%).
	Cell Type Coverage	panCTC can detect non-epithelial CTCs (EpCAM– CTCs) that are missed by CellSearch.
	Information Dimension	panCTC provides multi-dimensional information including whole transcriptome data, molecular subtyping, epithelial-mesenchymal transition (EMT) status, and cell origin tracing; CellSearch offers only CTC counts and simple immunofluorescence phenotypes.
Limitations or differences	Workflow & Standardization	CellSearch is an FDA-approved, standardized in vitro diagnostic platform; panCTC is currently a bioinformatics analysis pipeline based on scRNA-seq and is not yet standardized for clinical testing.
II. vs. ctDNA Liquid Biopsy
Advantages	Information Dimension	panCTC provides information from intact, viable cells; ctDNA provides information from tumor DNA fragments.
	Tracing Specificity	CTCs identified by panCTC provide gene expression data, enabling the assessment of pathway activities such as proliferation, immune evasion, and metabolism; ctDNA is highly sensitive to DNA variants like point mutations and fusion genes.
Limitations or differences	Detection Target	ctDNA is highly sensitive to DNA variants like point mutations and fusion genes; panCTC provides gene expression data, enabling assessment of pathway activities in CTCs such as proliferation, immune evasion, and metabolism.
	Technical Maturity	ctDNA detection panels are widely used in companion diagnostics and treatment efficacy monitoring; panCTC is in the early stages of clinical application with higher single-cell sequencing costs, though costs are expected to decrease with technological advancement.
	Clinical Evidence	The correlation between ctDNA and minimal residual disease (MRD) is supported by substantial clinical evidence; the association between CTC information revealed by panCTC and tumor progression has preliminary support and requires further validation in large clinical cohorts.
III. vs. Physics/Immunity-based Enrichment CTC-scRNA-seq Workflows
Advantages	Workflow Simplicity	panCTC requires no pre-enrichment and directly identifies CTCs from peripheral blood scRNA-seq data; comparative methods require enrichment via microfluidics or antibody beads, which is cumbersome and introduces selection bias (e.g., potential loss of non-target CTCs like EpCAM– or EpCAM+CD45+ or EpCAM+CD68+ double-positive cells).
	Cell State Fidelity	CTCs identified by panCTC retain their original state information in blood; comparative methods may alter the native biological properties of CTCs due to in vitro manipulation and culture.
	Algorithm & Features	panCTC employs chromatin unwinding state (CUS) features and AI models for identification, not relying on single surface markers; most existing deep learning methods based on scRNA-seq primarily depend on gene expression levels, offering limited capacity to accommodate high CTC heterogeneity (see Supplemental Table 10).
Limitations or differences	Sequencing Strategy & Cost	Physics/immunity-based enrichment CTC-scRNA-seq methods, due to increased CTC concentration post-enrichment, can employ lower-cost, higher-depth techniques like SMART-seq, theoretically obtaining more detailed single-cell information; panCTC, to directly capture low-frequency CTCs in peripheral blood, relies on high-throughput scRNA-seq (e.g., 10X Genomics), sequencing a large number of cells at …
